# Supplementary material for: Partially Randomized, Non-Blinded Trial of DNA and MVA Therapeutic Vaccines Based on Hepatitis B Virus Surface Protein for Chronic HBV Infection
Source: PLoS One. 2011 Feb 15;6(2):e14626. doi: 10.1371/journal.pone.0014626 (PMC3039644; doi:10.1371/journal.pone.0014626)
Supplement: Dataset S1 — Supplementary Material: Dataset. (1.03 MB XLS) [file pone.0014626.s011.xls]

## Sheet: from qryDataFrame
Group	Donor	time	VisitNumber	VisitTypeDesc	OriginalVisitNumber	DoseNumber	NumberDaysSince	Temperature	Pulse	BloodPressure	SAESinceLastVisit	AESinceLastVisit	BloodSample	Tenderness	Redness	Hardness	Scaling	Other1	Other2	Fatigue	BodyAche	Others3	AENumber	AdverseEventDesc	Diameter	Serious	OnsetDate	ResolutionDate	Severity	Frequency	ActionTaken	Outcome	copies/mL	LogViremia	DeltaLogViremia	AST	ALT	Creatinine	alphaGT	Haemoglobin	WBCTotal	Neutrophils	Lymphocytes	Monocytes	Eosinophils	RBC	PCV	MCV	MCHC
A	305	-106	0	Screen																													105.846	4.66199	0	25	19	34	14	12	5.3	41	41	8	10	4.03	30.3	75.2	39.6
A	305	28	1	028
A	305	30	2	030	1	1	2	36.32	99		0 - No	0 - No	0 - No	0	0	0	0	0	0	0 - No	0 - No	0 - No
A	305	32	3	032	1	1	4	36.09	105		0 - No	0 - No	0 - No	0	0	0	0	0	0	0 - No	0 - No	0 - No																									31
A	305	35	4	035	1	1	7	35.8	96	90/65	0 - No	1 - Yes	1 - Yes	0	0	0	0	0	0	0 - No	0 - No	0 - No											1426.05	7.26266	2.60067					8.3	8.8	64.2	28.6	7.2		2.99	25.2	84.2	33.1
A	305	49	5	049	1	1	21	35.82	92	90/60	0 - No	0 - No	0 - No	0	0	0	0	0	0	0 - No	0 - No	0 - No
A	305	51	6	051	5	2	2	37.56	76		0 - No	0 - No	0 - No	0	0	0	0	0	0		1 - Yes	0 - No	9	Headache		2	2002-07-26	2002-07-31	1	1	1	1
A	305	51	6	051	5	2	2	37.56	76		0 - No	0 - No	0 - No	0	0	0	0	0	0		1 - Yes	0 - No	8	Bodyache		2	2002-07-26	2002-07-31	1	1	1	1
A	305	53	7	053	5	2	4	36.22	84		0 - No	0 - No	0 - No	0	0	0	0	0	0	0 - No	1 - Yes	0 - No
A	305	56	8	056	5	2	7	35.82	78	90/60	0 - No	1 - Yes	1 - Yes	0	0	0	0	0	0	0 - No	0 - No	0 - No											84.1825	4.43299	-0.229	27	16	44	20	12.8	4	50	48		2	4.2	39	82	33.6
A	305	70	9	070	1	1	42	36.2	74	120/80	0 - No	0 - No	0 - No	0	0	0	0	0	0	0 - No	0 - No	0 - No	3	Hardness Right Deltoid	10	2	2002-08-14	2002-09-11	1	1	1	1
A	305	70	9	070	5	2	21	36.2	74	120/80	0 - No	0 - No	0 - No	0	0	0	0	0	0	0 - No	0 - No	0 - No	3	Hardness Right Deltoid	10	2	2002-08-14	2002-09-11	1	1	1	1
A	305	72	10	072	9	3	2	35.36	74		0 - No	0 - No	0 - No	0	2	5	3	0	0	0 - No	0 - No	0 - No	4	Redness Right Deltoid	2	2	2002-08-16	2002-08-21	1	1	1	1
A	305	74	11	074	9	3	4	37.58	80		0 - No	0 - No	0 - No	0	2	3	2	0	0	0 - No	0 - No	0 - No	5	Hardness Right Deltoid	2	2	2002-08-18	2002-08-21	1	1	1	1
A	305	77	12	077	9	3	7	36.3	97	90/60	0 - No	0 - No	1 - Yes	0	0	10	0	0	0	0 - No	0 - No	0 - No																		12.5	7	55.5	35.7	8.8		4.82	38.7	80.4	32.4
A	305	91	13	091	9	3	21	36.5	90	100/65	0 - No	0 - No	0 - No	0	0	8	0	0	0	0 - No	0 - No	0 - No
A	305	93	14	093	13	4	2	37.5	84		0 - No	0 - No	0 - No	0	0	5	0	0		0 - No	0 - No	0 - No
A	305	95	15	095	13	4	4	36.2	90		0 - No	0 - No	0 - No	0	0	3	0	0		0 - No	0 - No	0 - No
A	305	98	16	098	9	3	28				0 - No	0 - No	1 - Yes	0	0	0	0	0	0	0 - No	0 - No	0 - No											267.365	5.58861	0.926626	31	22	69	22	13.5	8.1	57.4	36.3	6.3		5.14	41.5	80.6	32.5
A	305	98	16	098	13	4	7				0 - No	0 - No	1 - Yes		0	5	2	0	0	0 - No	0 - No	0 - No											267.365	5.58861	0.926626	31	22	69	22	13.5	8.1	57.4	36.3	6.3		5.14	41.5	80.6	32.5
A	305	119	17	119	13	4	28				0 - No	0 - No	1 - Yes	0	0	3	0	0	0	0 - No	0 - No	0 - No											1426.05	7.26266	2.60067	27	20	60	23	11.9	5.5	42	48	7	3	4	34.2	81	32.7
A	305	230	18	182																													803.545	6.68903	2.02705	29	22	26	17	13.3	7.2	61.9	32.6	5.5		5.08	42.6	84	31.3
A	305	328	19	266																													6463.98	8.774	4.11201	25	18	25	24	12.1	7.4	51.6	41.1	7.3		4.79	40.3	84	30.1
A	305	413	20	350																													9.96791	2.29937	-2.36262	50	35	35	24	13.5	5	51.1	41.9	7		5.35	45.2	84.4	29.9
A	324	-85	0	Screen																													43.2193	3.76629	0					17.4	2.5	58	39	3			42.8
A	324	28	1	028
A	324	30	2	030	1	1	2	36.4	68		0 - No	0 - No	0 - No	0	0	0	0	0	0	0 - No	0 - No	0 - No
A	324	32	3	032	1	1	4	37.3	63		0 - No	0 - No	0 - No	0	0	0	0	0	0	0 - No	0 - No	0 - No
A	324	35	4	035	1	1	7	36.41	86	90/70	0 - No	0 - No	1 - Yes	0	0	0	0	0	0	0 - No	0 - No	0 - No											44.1746	3.78815	0.0218616					15.5	6.8	62.4	31.2	6.4		5.63	47.2	83.9	32.9
A	324	49	5	049	1	1	21	35.9	68	90/60	0 - No	1 - Yes	0 - No	0	0	0	0	0	0	0 - No	0 - No	0 - No
A	324	51	6	051	5	2	2	36.4	68		0 - No	0 - No	0 - No	0	0	0	0	0	0	0 - No	0 - No	0 - No
A	324	54	7	053	5	2	5	37.2	74		0 - No	0 - No	0 - No	0	0	0	0	0	0	0 - No	0 - No	0 - No														35	9	45	27
A	324	61	8	056	5	2	12	35.68	82	100/50	0 - No	0 - No	1 - Yes	0	0	0	0	0	0	0 - No	0 - No	0 - No											1033.3	6.94051	3.17422	50	29	41	26	15.7	4	40.8	53.5	5.7		5.66	48.3	85.3	32.6
A	324	76	9	070	5	2	27	36.2	68	90/70	0 - No	0 - No	0 - No	0	0	0	0	0	0	0 - No	0 - No	0 - No	4	Hardness right Deltoid		2	2002-08-20	2002-09-09	1		6	1
A	324	76	9	070	1	1	48	36.2	68	90/70	0 - No	0 - No	0 - No	0	0	0	0	0	0	0 - No	0 - No	0 - No	4	Hardness right Deltoid		2	2002-08-20	2002-09-09	1		6	1
A	324	78	10	072	9	3	2	36.4	68		0 - No	0 - No	0 - No	1	0	14	0	0	0	0 - No	0 - No	0 - No
A	324	80	11	074	9	3	4	36.2	76		0 - No	0 - No	0 - No	1	0	12	10	0	0	0 - No	0 - No	0 - No
A	324	82	12	077	5	2	33	36.3	80	110/80	0 - No	1 - Yes	1 - Yes	0	0	0	0	0	0	0 - No	0 - No	0 - No																		15.1	3.9	47.3	44.6	8.1		5.44	46.6	85.6	32.3
A	324	82	12	077	9	3	6	36.3	80	110/80	0 - No	1 - Yes	1 - Yes	1	0	7	0	0	0	0 - No	0 - No	0 - No																		15.1	3.9	47.3	44.6	8.1		5.44	46.6	85.6	32.3
A	324	91	13	091	9	3	15	36.2	80	110/75	0 - No	1 - Yes	0 - No	0	4	6	0	0	0	0 - No	0 - No	0 - No	2	Soft tissue abscess pain	5	2	2002-09-04	2002-09-10	1		6	1
A	324	93	14	093	13	4	2	36.4	68		0 - No	0 - No	0 - No	1	0	12	3	0	0	0 - No	0 - No	0 - No
A	324	95	15	095	13	4	4	36.2	74		0 - No	0 - No	0 - No			10	7	0	0	0 - No	0 - No	0 - No
A	324	98	16	098	9	3	22				0 - No	0 - No	1 - Yes	0	1	2	0	0	0	0 - No	0 - No	0 - No											1033.3	6.94051	3.17422	31	16	99	32	16	3.6	41.2	51.1	7.7		5.76	48.4	84	33
A	324	98	16	098	13	4	7				0 - No	0 - No	1 - Yes	0	0	4	2	0	0	0 - No	0 - No	0 - No											1033.3	6.94051	3.17422	31	16	99	32	16	3.6	41.2	51.1	7.7		5.76	48.4	84	33
A	324	119	17	119	13	4	28				0 - No	1 - Yes	1 - Yes	0	0	0	0	0	0	1 - Yes	1 - Yes	0 - No											44.1746	3.78815	0.0218616	33	22	96	29	14.9	5.3	66.3	28.3	5.4		5.4	45.7	84.6	32.6
A	324	230	18	182																													11.59	2.45015	-1.31614	24	18	42	28	15.2	4	50	44.3	5.7		5.59	48.1	86	31.6
A	324	357	19	266																			10	Neck ache		2	2003-05-28	2003-05-29	1	1	6	1				23	16	79	32	14.7	4.3	44.1	50.1	5.8		5.51	47.4	86	31.1
A	324	411	20	350																													353.569	5.86808	2.10179
A	340	-49	0	Screen																													2.41618	0.882189	0	31	22	39	37	15.1	3.1	54	40	4	2		37.2
A	340	28	1	028
A	340	30	2	030	1	1	2	36.8	68		0 - No	0 - No	0 - No		0	0	0	0	0	0 - No	0 - No	0 - No
A	340	32	3	032	1	1	4	37.1	73		0 - No	0 - No	0 - No		0	0	0	0	0	0 - No	0 - No	0 - No
A	340	35	4	035	1	1	7	36.22	68	110/80	0 - No	0 - No	1 - Yes		0	0	0	0	0	0 - No	0 - No	0 - No																		12.7	4.2	43.1	50	6.9		4.44	38.5	86.7	33
A	340	49	5	049	1	1	21	36	66	110/75	0 - No	0 - No	0 - No		0	0	0	0	0	0 - No	0 - No	0 - No
A	340	51	6	051	5	2	2	36.4	78		0 - No	0 - No	0 - No		0	0	0	0	0	0 - No	0 - No	0 - No
A	340	54	7	053	5	2	5	36.8	64		0 - No	0 - No	0 - No		0	0	0	0	0	0 - No	0 - No	0 - No
A	340	56	8	056	5	2	7	36.35	72	90/60	0 - No	0 - No	1 - Yes		0	0	0	0	0	0 - No	0 - No	0 - No											90.7565	4.50818	3.62599	31	16	20	13	14.8	8.6	49	50	1		4.6	46.3	82	34.2
A	340	70	9	070	1	1	42	36	66	110/70	0 - No	1 - Yes	0 - No	0	0	0	0	0	0	0 - No	0 - No	0 - No	1	Hardness Right Deltoid		2	2002-08-14	2002-09-02	1		1	1
A	340	70	9	070	5	2	21	36	66	110/70	0 - No	1 - Yes	0 - No		0	0	0	0	0	0 - No	0 - No	0 - No	1	Hardness Right Deltoid		2	2002-08-14	2002-09-02	1		1	1
A	340	72	10	072	9	3	2	36.4	74		0 - No	0 - No	0 - No		11	14	8	0	0	0 - No	0 - No	0 - No
A	340	74	11	074	9	3	4	37.1	68		0 - No	0 - No	0 - No		9	12	5	0	0	0 - No	0 - No	0 - No
A	340	77	12	077	9	3	7	36.5	80	100/60	0 - No	0 - No	1 - Yes		5	12	8	0	0	0 - No	0 - No	0 - No																		13.6	3.8	38.2	53.8	8		4.78	41	85.8	33.1
A	340	91	13	091	9	3	21	36.5	78	100/65	0 - No	0 - No	0 - No		7	4	0	0	0	0 - No	0 - No	0 - No
A	340	93	14	093	13	4	2	36.1	68		0 - No	0 - No	0 - No		7	12	4	0	0	0 - No	0 - No	0 - No
A	340	95	15	095	13	4	4	36.4	66		0 - No	0 - No	0 - No		3	11	8	0	0	0 - No	0 - No	0 - No
A	340	98	16	098	13	4	7				0 - No	0 - No	1 - Yes		0	3	0	0	0	0 - No	0 - No	0 - No											1033.3	6.94051	6.05832	30	12	73	17	13.6	4.5	48.7	45.6	5.7		4.95	42.5	85.9	32.1
A	340	98	16	098	9	3	28				0 - No	0 - No	1 - Yes	0	0	0	0	0	0	0 - No	0 - No	0 - No											1033.3	6.94051	6.05832	30	12	73	17	13.6	4.5	48.7	45.6	5.7		4.95	42.5	85.9	32.1
A	340	119	17	119	9	3	49				0 - No	1 - Yes	1 - Yes	0	0	0	0	0	0	0 - No	0 - No	0 - No											2.38525	0.869305	-0.0128847	24	14	65	16	14	6.6	45	50	1	4	4.8	42	79.6	34.1
A	340	119	17	119	13	4	28				0 - No	1 - Yes	1 - Yes		0	0	0	0	0	0 - No	0 - No	0 - No											2.38525	0.869305	-0.0128847	24	14	65	16	14	6.6	45	50	1	4	4.8	42	79.6	34.1
A	340	243	18	182																													458.839	6.1287	5.24651					13.9	3.2	39.8	52.8	7.4		4.98	44.4	89	31.4
A	340	328	19	266																													127.04	4.8445	3.96231	29	27	27	14	13.9	4.6	56.2	36.5	7.3		4.92	44.1	89.6	31.6
A	340	413	20	350																													4487.86	8.40913	7.52694	25	17	31	19	14	3.6	42	51.2	6.8		5.12	45.9	89.6	30.4
A	341	-49	0	Screen																													2539.74	7.83982	0	20	11	34	10	14.8	3.9	45	48	5	2		37.2
A	341	28	1	028
A	341	30	2	030	1	1	2	36.09	87		0 - No	0 - No	0 - No	0	0	0	0	0	0	0 - No	0 - No
A	341	32	3	032	1	1	4	35.89	86		0 - No	0 - No	0 - No		0	0	0	0	0	0 - No	0 - No
A	341	35	4	035	1	1	7	36.2	70	110/75	0 - No	0 - No	1 - Yes	0	0	0	0	0	0	0 - No	0 - No																			13.6	4.1	55.4	37.1	7.5		5.37	44.4	82.6	30.8
A	341	49	5	049	1	1	21	36.74	90	120/80	0 - No	0 - No	1 - Yes	0	0	0	0	0	0	0 - No	0 - No	0 - No
A	341	51	6	051	5	2	2	36.54	74		0 - No	0 - No	0 - No	0	0	0	0	0	0	1 - Yes	1 - Yes	0 - No
A	341	53	7	053	5	2	4	36.87	83		0 - No	0 - No	0 - No	0	0	0	0	0	0	1 - Yes	1 - Yes	0 - No														34	13	41	27
A	341	61	8	056	5	2	12	35.93	70	110/90	0 - No	1 - Yes	1 - Yes	0	0	0	0	0	0	0 - No	0 - No	0 - No											1033.3	6.94051	-0.899307	24	16	53	35	13.7	4.3	47.6	45.3	7.1		5.29	43.9	83.1	31.1
A	341	70	9	070	5	2	21	36.6	68	110/60	0 - No	0 - No	0 - No	0	0	0	0	0	0	0 - No	0 - No	0 - No
A	341	70	9	070	1	1	42	36.6	68	110/60	0 - No	0 - No	0 - No	0	0	0	0	0	0	0 - No	0 - No	0 - No
A	341	72	10	072	9	3	2	35.5	70		0 - No	0 - No	0 - No	0	5	5	3	0	0	0 - No	0 - No	0 - No
A	341	74	11	074	9	3	4	36.35	76		0 - No	0 - No	0 - No	0	3	3	2	0	0	0 - No	0 - No	0 - No
A	341	77	12	077	9	3	7	36.5	76	120/80		1 - Yes	1 - Yes	0	9	12	12	0	0	1 - Yes	0 - No	0 - No																		13.6	4.2	48.6	44.3	7.1		5.31	43.5	81.9	31.3
A	341	91	13	091	9	3	21	36.4	80	110/70	0 - No	1 - Yes	0 - No	0	2	4	2	0	0	0 - No	0 - No	0 - No
A	341	93	14	093	13	4	2	37.2	80		0 - No	0 - No	0 - No	0	0	5	0	0	0	0 - No	0 - No	0 - No
A	341	95	15	095	13	4	4	36.3	94		0 - No	0 - No	0 - No	0	0	3	0	0	0	0 - No	0 - No	0 - No
A	341	98	16	098	9	3	28				0 - No	1 - Yes	1 - Yes	0	0	4	0	0	0	0 - No	1 - Yes	0 - No											1033.3	6.94051	-0.899307	27	6	84	33	14.4	4.8	58.5	34.4	7.1		5.52	45.9	83.1	31.5
A	341	98	16	098	13	4	7				0 - No	1 - Yes	1 - Yes	0	2	4	0	0	0	0 - No	1 - Yes	0 - No											1033.3	6.94051	-0.899307	27	6	84	33	14.4	4.8	58.5	34.4	7.1		5.52	45.9	83.1	31.5
A	341	119	17	119	13	4	28				0 - No	1 - Yes	1 - Yes	0	0	0	0	0	0	0 - No	0 - No	0 - No											1000	6.90776	-0.932061	21	15	71	42	12	8.6	55	40	5		3.96	37	82	34
A	341	230	18	182																																20	18	29	52	14.3	3.6					5.31	46.1	86.8	31.1
A	341	335	19	266																													587.742	6.37629	-1.46353	22	19	57	32	14.6	3.8	53.5	40	6.5		5.35	48	89.6	30.4
A	341	413	20	350																													1187.93	7.07996	-0.759851	22	20	44	34	13.7	3.7	41.2	51.8	7		5.03	45.2	90	30.4
A	347	-20	0	Screen																													2434.12	7.79734	0	25	14	32	36	16.4	4.5	36.7	56.2	7.1
A	347	28	1	028
A	347	30	2	030	1	1	2	36.7	68		0 - No	0 - No	0 - No	0	0	0	0	0	0	0 - No	0 - No	0 - No
A	347	32	3	032	1	1	4	36.4	70		0 - No	0 - No	0 - No	0	0	0	0	0	0	0 - No	0 - No	0 - No	1	Headache		2	2002-07-07	2002-07-07	1	1	1	1
A	347	35	4	035	1	1	7	36.1	68	90/70	0 - No	1 - Yes	1 - Yes	0	0	0	0	0	0	0 - No	0 - No	0 - No																		13.2	4.2	31	62	7		4.79	40.2	84	32.8
A	347	49	5	049	1	1	21	35.5	63	110/70	0 - No	0 - No	0 - No	0	0	0	0	0	0	0 - No	0 - No	0 - No	2	Malaria		2	2002-07-24	2002-07-29	1		6	1
A	347	51	6	051	5	2	2	37.2	72		0 - No	0 - No	0 - No	0	0	0	0	0	0	0 - No	0 - No	0 - No
A	347	54	7	053	5	2	5	36.3	68		0 - No	0 - No	0 - No	0	0	0	0	0	0	0 - No	0 - No	0 - No
A	347	56	8	056	5	2	7	36.33		130/70	0 - No	1 - Yes	1 - Yes	0	0	0	0	0	0	0 - No	0 - No	0 - No											3510.68	8.16357	0.366226	24	35	33	39	14.4	6.6	61.7	31.7	6.6		4.48	48	87.5	34.6
A	347	70	9	070	1	1	42	35.9	64	110/70	0 - No	0 - No	0 - No	0	0	0	0	0	0	0 - No	0 - No	0 - No
A	347	70	9	070	5	2	21	35.9	64	110/70	0 - No	0 - No	0 - No	0	0	0	0	0	0	0 - No	0 - No	0 - No
A	347	72	10	072	9	3	2	36.4	74		0 - No	0 - No	0 - No	1	10	15	11	0		0 - No	0 - No	0 - No
A	347	74	11	074	9	3	4	36.2	68		0 - No	0 - No	0 - No	1	13	14	9	0	0	0 - No	0 - No	0 - No
A	347	82	12	077	5	2	33	36	80	100/60	0 - No	1 - Yes	1 - Yes	0	0	0	0	0	0	0 - No	0 - No	0 - No																		13.9	3.8	30.2	64.2	5.6		5.16	42.9	83.2	32.4
A	347	82	12	077	9	3	12	36	80	100/60	0 - No	1 - Yes	1 - Yes	0	8	10	8	0	0	0 - No	0 - No	0 - No																		13.9	3.8	30.2	64.2	5.6		5.16	42.9	83.2	32.4
A	347	91	13	091	9	3	21	36.1	72	110/70	0 - No	1 - Yes	0 - No	0	6	9	0	0	0	0 - No	0 - No	0 - No
A	347	93	14	093	13	4	2	36.1	70		0 - No	0 - No	0 - No	1	8	14	8	0	0	0 - No	0 - No	0 - No
A	347	95	15	095	13	4	4	36.3	66		0 - No	0 - No	0 - No		9	12	6	0	0	0 - No	0 - No	0 - No
A	347	98	16	098	9	3	28				0 - No	1 - Yes	1 - Yes	0	1	4	0	0	0	0 - No	0 - No	0 - No											910.525	6.81402	-0.983319	16	16	101	41	14.3	4.7	49.4	43.7	6.9		5.36	44.5	82.9	32.2
A	347	98	16	098	13	4	7				0 - No	1 - Yes	1 - Yes	0	5	6	0	0	0	0 - No	0 - No	1 - Yes											910.525	6.81402	-0.983319	16	16	101	41	14.3	4.7	49.4	43.7	6.9		5.36	44.5	82.9	32.2
A	347	119	17	119	13	4	28				0 - No	0 - No	1 - Yes	0	0	0	0	0	0	0 - No	0 - No	0 - No											24.7154	3.20743	-4.58991	23	54	90	50	11.6	9.2	60	39	1		4.11	34.2	80	34.1
A	347	230	18	182																													111.59	4.71483	-3.08251					13.8	3.6	32.4	61.6	6		5.14	44	85.6	31.3
A	347	364	19	266																													102.42	4.62908	-3.16826	27	50	79	88	13.2	3.5	25.8	67.5	6.7
A	347	419	20	350																													351.273	5.86156	-1.93578	35	49	70	81	12.7	3.2	42.3	51.7	6		4.92	42.3	85.9	30.1
A	349	-30
A	349	-9	0	Screen																													2.06665e+06	14.5414	0	29	31	40	26	16.3	2.7	48	45	7		4.99	45.8	91.7	35.7
A	349	28	1	028
A	349	30	2	030	1	1	2	37.2	63		0 - No	0 - No	0 - No	0	0	0	0	0	0	0 - No	0 - No	0 - No
A	349	32	3	032	1	1	4	36.8	70		0 - No	0 - No	0 - No	0	0	0	0	0	0	0 - No	0 - No	0 - No
A	349	35	4	035	1	1	7	36.3	68	100/70	0 - No	0 - No	1 - Yes	0	0	0	0	0	0	0 - No	0 - No	0 - No																		13.9	2.4	38.4	54.2	7.4		4.74	43.3	91.2	32.2
A	349	49	5	049	1	1	21	36.35	76	110/70	0 - No	0 - No	0 - No	0	0	0	0	0	0	0 - No	0 - No	0 - No
A	349	51	6	051	5	2	2	36.4	69		0 - No	0 - No	0 - No	0	0	0	0	0	0	0 - No	0 - No	0 - No
A	349	54	7	053	5	2	5	37.3	64		0 - No	0 - No	0 - No	0	0	0	0	0	0	0 - No	0 - No	0 - No
A	349	56	8	056	5	2	7	36.25	56	90/60	0 - No	0 - No	1 - Yes	0	0	0	0	0	0	1 - Yes	0 - No	0 - No											1.31158e+06	14.0867	-0.454692	36	30	43	11	15.6	5	46	50	3	1	4.9	49.6	83	32.9
A	349	70	9	070	1	1	42	36.2	90	100/65	0 - No	0 - No	0 - No	0	0	0	0			0 - No	0 - No															43	15	34	21
A	349	70	9	070	5	2	21	36.2	90	100/65	0 - No	0 - No	0 - No	0	0	0	0			0 - No	0 - No	0 - No														43	15	34	21
A	349	72	10	072	9	3	2	36.3	66		0 - No	0 - No	0 - No	1	0	14	10	0	0	0 - No	0 - No	0 - No	1	Hardness Right Deltoid		2	2002-08-16	2002-09-11	1	1	1	1
A	349	74	11	074	9	3	4	36.6	72		0 - No	0 - No	0 - No	0	0	12	7	0	0	0 - No	0 - No	0 - No
A	349	77	12	077	9	3	7	36.2	76	90/60	0 - No	0 - No	1 - Yes	0	0	10	0	0	0	0 - No	0 - No	0 - No																		14.2	3.3	43.3	49.7	7		4.88	44.2	90.6	32.1
A	349	91	13	091	9	3	21	36.3	70	100/60	0 - No	1 - Yes	0 - No	0	0	10	0	0	0	0 - No	0 - No	0 - No
A	349	93	14	093	13	4	2	36.1	66		0 - No	0 - No	0 - No	1	0	13	3	0	0	0 - No	0 - No	0 - No
A	349	95	15	095	13	4	4	36.3	60		0 - No	0 - No	0 - No	0		11	7	0	0	0 - No	0 - No	0 - No
A	349	98	16	098	9	3	28				0 - No	0 - No	1 - Yes	0	0	0	0	0	0	0 - No	0 - No	0 - No											4.81093e+06	15.3864	0.844962	45	15	127	31	15.1	3.1	54.4	39	6.6		5.22	47.1	90.2	32
A	349	98	16	098	13	4	7				0 - No	0 - No	1 - Yes	0	0	3	0	0	0	0 - No	0 - No	0 - No											4.81093e+06	15.3864	0.844962	45	15	127	31	15.1	3.1	54.4	39	6.6		5.22	47.1	90.2	32
A	349	111
A	349	119	17	119	13	4	28				0 - No	0 - No	1 - Yes	0	0	0	0	0	0	0 - No	0 - No	0 - No											40000000	17.5044	2.96295	46	55	102	31	13.1	7	60	37	2	1	4	38.9	89	34.2
A	349	119	17	119	9	3	49				0 - No	0 - No	1 - Yes	0	0	0	0	0	0	0 - No	0 - No	0 - No											40000000	17.5044	2.96295	46	55	102	31	13.1	7	60	37	2	1	4	38.9	89	34.2
A	349	243	18	182																													535804	13.1915	-1.34991	34	46	84	37	14.9	2.1	40.5	49.8	9.7		5.22	47.8	91.6	31.2
A	349	342	19	266																													160516	11.9862	-2.55529	30	26	73	26	14	2.5	37.6	56.9	5.5		4.96	46.1	92.9	30.5
A	349	413	20	350																													113644	11.6408	-2.90061	27	28	78	29	14.9	3.6	37.4	55.7	6.9		5.46	50	91.5	29.8
A	350	-14	0	Screen																													841.983	6.73576	0	23	17	66	11	15.5	5.1	54.6	39.6	5.8		4.81	41.8	86.8	37.2
A	350	28	1	028
A	350	30	2	030	1	1	2	36.2	68		0 - No	1 - Yes	0 - No	0	0	0	0	0	0	0 - No	0 - No	0 - No
A	350	32	3	032	1	1	4	36.4	74		0 - No	0 - No	0 - No	0	0	0	0	0	0	0 - No	0 - No	0 - No
A	350	35	4	035	1	1	7	36.4	64	110/65	0 - No	0 - No	1 - Yes	0	0	0	0	0	0	0 - No	0 - No	0 - No																		13.5	3.5	45.5	49.9	4.6		4.69	40.8	86.9	33.1
A	350	44	5	049	1	1	16	36.1	78	100/70	0 - No	1 - Yes	0 - No	0	0	0	0	0	0	1 - Yes	1 - Yes	0 - No
A	350	46	6	051	5	2	2	36.4	63		0 - No	0 - No	0 - No	0	0	0	0	0	0	0 - No	0 - No	0 - No
A	350	49	7	053	5	2	5	37.2	74		0 - No	0 - No	0 - No	0	0	0	0	0	0	0 - No	0 - No	0 - No
A	350	51	8	056	5	2	7	36.67	68	110/80	0 - No	0 - No	1 - Yes	0	0	0	0	0	0	0 - No	0 - No	0 - No											2358.92	7.76596	1.0302	29	19	90	10	13.9	8	38.9	54.9	6.2		4.2	41.6	83	32.4
A	350	65	9	070	1	1	37	36.1	62	110/80	0 - No	1 - Yes	0 - No	0	0	0	0	0	0	0 - No	0 - No	0 - No
A	350	65	9	070	5	2	21	36.1	62	110/80	0 - No	1 - Yes	0 - No	0	0	0	0	0	0	0 - No	0 - No	0 - No
A	350	67	10	072	9	3	2	36.5	74		0 - No	0 - No	0 - No		10	14	10	0	0	0 - No	0 - No	0 - No
A	350	69	11	074	9	3	4	36.2	68		0 - No	0 - No	0 - No		8	14	7	0	0	0 - No	0 - No	0 - No																		13.2	3.9	36.5	58.3	5.2		4.72	40.7	86.1	32.4
A	350	72	12	077	5	2	28	36.6	54	100/60	0 - No	1 - Yes	1 - Yes	0	0	0	0	0	0	0 - No	0 - No	0 - No
A	350	72	12	077	9	3	7	36.6	54	100/60	0 - No	1 - Yes	1 - Yes		4	10	12	0	0	0 - No	0 - No	0 - No
A	350	114	13	091	9	3	49	36.6	66	100/65	0 - No	1 - Yes	1 - Yes		0	0	0	0	0	0 - No	0 - No	0 - No
A	350	116	14	093	13	4	2	36.4	68		0 - No	0 - No	0 - No	1	6	8	3	0	0	0 - No	0 - No	0 - No
A	350	118	15	095	13	4	4	36.3	64		0 - No	0 - No	0 - No		10	13	8	0	0	0 - No	0 - No	0 - No
A	350	127	16	098	9	3	62				0 - No	1 - Yes	1 - Yes		0	0	0	0	0	0 - No	0 - No	0 - No											657.399	6.48829	-0.247468					13.5	4.8	44.6	48.3	7.1		4.86	41.5	85.2	32.6
A	350	127	16	098	13	4	13				0 - No	1 - Yes	1 - Yes	0	0	2	0	0	0	1 - Yes	0 - No	0 - No											657.399	6.48829	-0.247468					13.5	4.8	44.6	48.3	7.1		4.86	41.5	85.2	32.6
A	350	147	17	119																													1033.25	6.94047	0.204706	21	14	25		14.3	3.9	55	40	2	3		44.5	86.7
A	350	225	18	182																													5862.12	8.67627	1.94051	19	23	34	12	14.3	4	42.1	51.7	6.2		4.99	43.9	88	32.5
A	350	337	19	266																													568.904	6.34371	-0.392049	18	20	66	15	14.5	3.2	42.5	52.1	5.4		5.21	46.8	89.8	31
A	350	408	20	350																													2448.39	7.80319	1.06743					13.8	5.1	57.8	37.4	4.8		5.02	44	87.7	31.4
B	319	-41	0	Screen																													30.9861	3.43354	0	37	19	44	13	10.7	2	48	46	4	2	3.53	27.3	77.4	39.3
B	319	0	1	000
B	319	3	2	003
B	319	6	3	007
B	319	13	4	014
B	319	28	5	028
B	319	56	6	056																													11927.8	9.38662	5.95308	28	6	32	20
B	319	98	7	098																													156.209	5.05119	1.61765	34	10	72	18	9.3	2.7	43.3	49.3	7.4		3.77	29.7	78.9	31.4
B	319	119	8	119																			3	Anaemia		2	2002-08-12		1		6		14.6642	2.68541	-0.748128	35	14	36	21	9.2	2.4	43.2	50.7	6.1		3.67	29.5	80.2	31.2
B	319	245	9	182																													95.8748	4.56304	1.1295	31	37	21	19	8.9	2.6	44.5	47.9	7.6		3.82	29.5	77.3	30.3
B	319	336	10	266																													59.4024	4.08434	0.650796	31	24	29	26	9	3.2	47	46.9	6.1		3.97	30.4	76.6	29.7
B	319	427	11	350																													226.675	5.42352	1.98998	118	22		12	7.8	3	40.3	53	6.7		1	26.8	71.8	29.2
B	323	-35	0	Screen																													1039.72	6.94671	0	57	39	40	20	15.4	3.8	55	36	1	8	4.12	36.8	89.2	41.9
B	323	0	1	000
B	323	2	2	003
B	323	5	3	007
B	323	14	4	014
B	323	28	5	028
B	323	56	6	056																													43.448	3.77156	-3.17514	31	9	29	21
B	323	98	7	098																													1033.3	6.94051	-0.00619891	53	23	75	22	12	4.1	34.9	59.5	5.6		3.85	36.9	96	32.5
B	323	119	8	119																			2	Anaemia			2002-08-12		1		6	1	32.9962	3.49639	-3.45032	35	27		23	11.8	4	34.1	60.7	5.2		3.87	37	95.5	32
B	323	245	9	182																													87.1213	4.4673	-2.47941	30	44	29	19	11.9	3.8	50.5	41.1	8.1		3.91	36.8	94.2	32.4
B	323	336	10	266																													833.145	6.72521	-0.221501	31	25	36	23	12.4	3.6	41.4	52	6.6		4	39.2	97.9	31.6
B	323	427	11	350																													228.765	5.4327	-1.51401	38	15	44	25	12.3	3.8	39	54.2	6.8		1	39.3	94.5	31.2
B	325	-34	0	Screen																													1.21987e+08	18.6194	0	29	28	40	57	16.4	2.1	59	36	1	4		40.8
B	325	0	1	000
B	325	3	2	003
B	325	9	3	007
B	325	13	4	014
B	325	28	5	028
B	325	56	6	056																													1001.56	6.90931	-11.7101	24	15	52	34
B	325	98	7	098																													3314.33	8.10601	-10.5134	34	12	87	43	14	3.6	58.5	35	6.5		4.99	43.6	87.3	33
B	325	119	8	119																			1	Anaemia			2002-08-12		1		6		7488.71	8.92115	-9.69827	33	22	43	40	12.7	3.4	50.5	44.2	5.3		4.55	40	87.9	31.6
B	325	245	9	182																													108236	11.5921	-7.02735	27	24	57	42	13	3.6	46.5	43.1	10.4		4.57	40.9	89.5	31.8
B	325	336	10	266																													2.19819e+07	16.9057	-1.71369	59	87	66	84	13.9	3.5	46.7	47.5	5.8		5.22	46.8	89.6	29.8
B	325	427	11	350																													17275.1	9.75702	-8.8624	25	10	57	56	12.9	2.6	38	45	7	10		42	85.9	30.7
B	329	-28	0	Screen																													431.931	6.06826	0	46	23	47	24	12.6	3.7	46	51	3		4.05	30.9	76.3	40.9
B	329	0	1	000
B	329	3	2	003
B	329	5	3	007
B	329	13	4	014
B	329	28	5	028
B	329	56	6	056																													5.18857	1.64646	-4.42181	34	8	25	22
B	329	98	7	098																													1033.3	6.94051	0.872244	38	19	59	28	12	6	34.2	59.7	6.1		4.2	37.4	89	32
B	329	119	8	119																													126.183	4.83774	-1.23053	33	15	26	23	12.1	4.7	35.3	58.9	5.8		4.24	37.4	88.2	32.3
B	329	245	9	182																													27.8374	3.32638	-2.74188	40	49	31	24	12.2	3.9	34.9	58	7.1		4.4	38.5	87.4	31.7
B	329	336	10	266																													84.3849	4.43539	-1.63288	29	15	24	30	11.4	4.9	41.5	51.3	7.2		4.25	37.6	88.3	30.5
B	329	427	11	350																													394.791	5.97836	-0.0899079	30	8	42	29	11.9	4.4	31.1	62.4	6.5			38.4	83.3	31.1
B	333	-28	0	Screen																													283.377	5.64678	0	32	21	30	19	15.5	4.7	50	34	0	16	6.14	40.2	62.7	40.2
B	333	0	1	000
B	333	3	2	003
B	333	9	3	007
B	333	13	4	014
B	333	28	5	028
B	333	56	6	056																													5.71437	1.74298	-3.90379	38	9	57	17
B	333	98	7	098																													485.92	6.18604	0.539266	30	11	96	23	13	4.6	54.9	40.2	4.9		6.22	41.8	67.2	31.2
B	333	119	8	119																													976.665	6.88414	1.23737	32	17	38	19	12.1	5.4	56.7	36	7.3		5.93	39.8	67.2	30.3
B	333	246	9	182																													211.222	5.35291	-0.293867	29	40	44	18	12.8	3.5	45.9	47	7.1		6.2	42.2	68.1	36.5
B	333	336	10	266																													427.021	6.05683	0.410055	24	21	67	24	13.5	4.3	42.1	50.8	7.1		6.48	45.5	70.2	29.7
B	333	427	11	350																													317.289	5.75981	0.113035	27	20	81	20	12.7	4.6	54.6	38.5	6.9			42.7	68	29.7
B	336	-20	0	Screen																													356.47	5.87625	0	28	15	64	21	18.7	7.2	72.1	25.6	2.3		5.5	48.4	82.6	41.1
B	336	0	1	000																			1	Body itching		2	2002-04-15	2002-04-15	2		1	1
B	336	4	2	003
B	336	9	3	007
B	336	28	4	014
B	336	56	5	028																													9.20576	2.21983	-3.65642	23	11	44	18
B	336	70	6	056
B	336	98	7	098																													1033.3	6.94051	1.06426	25	12	94	20	15.7	2.9	31.1	62.3	6.6		5.33	48.3	90.5	32.6
B	336	119	8	119																													300.959	5.70697	-0.169276	34	17		21	15.3	3.7	37.5	54.6	7.9		5.21	47.4	90.9	32.2
B	336	245	9	182																													106.645	4.6695	-1.20675					15	2.9	42.1	50.2	7.7		5.22	46.9	89.8	32
B	336	336	10	266																													8.01841	2.08174	-3.79451	22	7	38	4	14.4	3.1	48	52			5.14	44.9	87.2	32
B	336	427	11	350																													35.6487	3.57371	-2.30254	21	14	49	27	14.6	3.2	34	57.3	8.7			46.7	87.6	31.3
B	337	-20	0	Screen																													1450.49	7.27966	0	31	20	52	13	14.6	8.6	71.9	21.7	7.3		4.67	34.6	74.2	42.9
B	337	0	1	000
B	337	3	2	003
B	337	9	3	007
B	337	13	4	014
B	337	28	5	028
B	337	56	6	056																													26.6266	3.28191	-3.99774	40	23	25		14.6	8.6	71.9	21.7	7.3		4.67	34.6	74.2	42.9
B	337	98	7	098																													4.33965	1.46779	-5.81186	49	21	52	5	11.8	5	44	48.6	7.4		4.51	36.6	81.1	32.3
B	337	119	8	119																			2	Aneamia		2	2002-08-12		1		6		3.65367	1.29573	-5.98392	39	22		9	11.3	3.9	42.2	50.2	7.6		4.33	35.3	81.5	32.1
B	337	246	9	182																													8.01841	2.08174	-5.19792	35	47	19	10	12.2	2.7	44.2	46.8	9		4.95	38.9	78.6	31.3
B	337	336	10	266
B	337	427	11	350																													193.475	5.26515	-2.01451	28	20	39	18	11.8	3.1	40.8	53.3	5.9			37.7	76.2	31.4
B	338	-20	0	Screen																													505.655	6.22586	0	29	22	45	22	18.2	8.9	60.2	35.4	4.4		5	49.7	83.4	41.2
B	338	0	1	000
B	338	3	2	003
B	338	9	3	007
B	338	13	4	014
B	338	28	5	028
B	338	56	6	056																													10.7767	2.37739	-3.84847	23	9	44	23
B	338	98	7	098																													1033.3	6.94051	0.714654	26	9	80	20	14.3	3.1	41	49	10		4.91	44.3	90.4	32.1
B	338	119	8	119																													552.716	6.31484	0.0889894	20	14		21	14.1	3.3	45.1	47.6	7.3		4.97	44.3	89.1	31.8
B	338	245	9	182																													3704.04	8.21718	1.99133	19	26	61	16	14.5	4	54.9	36.5	8.6		5.08	46.1	90.8	31.5
B	338	336	10	266																													3475.01	8.15335	1.9275	23	15	51	23	15.1	2.7	41.4	51.9	6.7		5.19	48.8	94	30.9
B	338	427	11	350																													130.87	4.8742	-1.35165	38	13	62	25	14.5	4	47.2	43.6	9.2			46.7	89.1	31.2
C	303	-56	0	Screen																													516.745	6.24755	0	27	19	23	9	12.8	2.9	61	37	2		4.09	31.5	76.8	40.9
C	303	0	1	000
C	303	2	2	003
C	303	7	3	007
C	303	13	4	014
C	303	29	5	028																			1	Bleeding from old wound	2	2	2002-05-15	2002-05-21	2	2	3	1
C	303	31	6	030	5	1	2
C	303	33	7	032	5	1	4	36	72		0 - No	0 - No	0 - No	0	0	0	0	0	0	0 - No	0 - No	0 - No
C	303	35	8	035	5	1	6	36.3	68	110/70	0 - No	0 - No	0 - No	0	0	0	0	0	0	0 - No	0 - No	0 - No														33	28	27	8	12.9	4.7	49.6	43.6	6.8			35.4
C	303	37
C	303	49	9	049	5	1	20	36.4	60	110/70	0 - No	0 - No	0 - No	0	0	0	0	0	0	0 - No	0 - No	0 - No
C	303	49	9	049	9	2	0	36.4	60		0 - No	0 - No	0 - No	0	0	0	0			0 - No	0 - No
C	303	51	10	051	9	2	2	36.1	60		0 - No	0 - No	0 - No	0	0	0	0			0 - No	0 - No
C	303	51	10	051	5	1	22	36.1	60		0 - No	0 - No	0 - No	0	0	0	0	0	0	0 - No	0 - No	0 - No
C	303	56	11	053	9	2	7	36.2	60	110/70	0 - No	0 - No	1 - Yes	0	0	0	0			0 - No	0 - No												104.203	4.64635	-1.6012	35	17	20	13	13.4	4.1	61	32.5	6.5		4.33	35.6	82.2	37.7
C	303	56	11	053	5	1	27	36.2	60	110/70	0 - No	0 - No	0 - No	0	0	0	0	0	0	0 - No	0 - No	0 - No											104.203	4.64635	-1.6012	35	17	20	13	13.4	4.1	61	32.5	6.5		4.33	35.6	82.2	37.7
C	303	70	12	070	5	1	41	37	88	100/70	0 - No	0 - No	1 - Yes	0	0	0	0			0 - No	0 - No
C	303	70	12	070	9	2	21	37	88	100/70	0 - No	0 - No	1 - Yes	0	0	0	0	0	0	0 - No	0 - No
C	303	72	13	072	12	3	2	36.61	60		0 - No	0 - No	0 - No	0	0	5	0			0 - No	0 - No	0 - No
C	303	74	14	074	12	3	4	36.41	90		0 - No	0 - No	0 - No	0	0	5	0			0 - No	0 - No
C	303	77	15	077	12	3	7	37.09	88	110/80	0 - No	0 - No	1 - Yes	0	0	1	1			0 - No	0 - No		3	Septic Boil		1	2002-07-02	2002-07-14	2	2	6	1								11.4	4	52	40.4	7.6		4.15	34.6	83.4	33
C	303	91	16	091	12	3	21	36.64	90	90/70	0 - No	0 - No	0 - No	0	0	1	0			0 - No	0 - No	0 - No
C	303	93	17	093	16	4	2	35.91	91		0 - No	0 - No	0 - No	0	0	1	0	0	0	0 - No	0 - No	0 - No
C	303	95	18	095	16	4	4	36.35	81		0 - No	0 - No	0 - No	0	0	1	0	0	0	0 - No	0 - No	0 - No
C	303	98	19	098	16	4	7	36.5	80	110/80	0 - No	0 - No	1 - Yes	0	0	3	0	0	0	0 - No	0 - No	0 - No											2215.25	7.70312	1.45557	32	22		19	11.6	3.9	44.5	49.5	6		4.3	35.3	82	32.9
C	303	119	20	119																			5	Anaemia			2002-08-13				6		15.6148	2.74822	-3.49933	26	4	63	11	10.8	4.2	54.5	39.4	6.1		4.08	33.6	82.4	32.2
C	303	245	21	182	12	3	175	36	88	100/65	0 - No	0 - No	1 - Yes	0	0	0	0			0 - No	0 - No												36.06	3.58518	-2.66236	34	54	21	11	11	4	51.1	40.6	8.3		4.17	34.1	81.7	32.3
C	303	245	21	182	16	4	154	36	88	100/65	0 - No	0 - No	1 - Yes	0	0	0	0			0 - No	0 - No	0 - No											36.06	3.58518	-2.66236	34	54	21	11	11	4	51.1	40.6	8.3		4.17	34.1	81.7	32.3
C	303	336	22	266	16	4	245				0 - No	0 - No	1 - Yes	0	0	0	0	0		0 - No	0 - No												35.9153	3.58116	-2.66638	26	17	29	15	12.4	3.6	45.4	47	7.6		4.79	40.2	83.8	30.8
C	303	336	22	266	12	3	266				0 - No	0 - No	1 - Yes	0	0	0	0			0 - No	0 - No												35.9153	3.58116	-2.66638	26	17	29	15	12.4	3.6	45.4	47	7.6		4.79	40.2	83.8	30.8
C	303	427	23	350																													11.59	2.45015	-3.7974	30	28	35	5	11.6	4	49.9	40.9	9.2		4.65	36.6	78.6	31.7
C	304	-56	0	Screen																													23195.1	10.0517	0	32	16	24	9	12.9	4.1	37	53	2	8	4.1	31.3	76.3	41.2
C	304	0	1	000
C	304	2	2	003
C	304	6	3	007
C	304	13	4	014
C	304	28	5	028
C	304	30	6	030	5	1	2
C	304	32	7	032	5	1	4	37	64		0 - No	0 - No	0 - No		0	0	0	0	0	0 - No	0 - No	0 - No
C	304	35	8	035	5	1	7	36.2	60	100/60	0 - No	0 - No	1 - Yes	0	0	0	0	0	0	0 - No	0 - No	0 - No														26	13	27	10	12.5	7.2	39.1	52.5	8.4			35.1
C	304	37
C	304	49	9	049	9	2	0	36	60		0 - No	0 - No	0 - No		0	0	0	0	0	0 - No	0 - No	0 - No
C	304	49	9	049	5	1	21	36	60	110/70	0 - No	0 - No	0 - No	0	0	0	0	0	0	0 - No	0 - No	0 - No
C	304	51	10	051	5	1	23	36.2	68		0 - No	0 - No	0 - No	0	0	0	0	0	0	0 - No	0 - No	0 - No
C	304	51	10	051	9	2	2	36.02	68		0 - No	0 - No	0 - No		0	0	0	0	0	0 - No	0 - No	0 - No
C	304	53	11	053
C	304	56	12	056	9	2	7	36.1	64	110/70	0 - No	0 - No	1 - Yes		0	0	0	0	0	0 - No	0 - No	0 - No											30.8007	3.42754	-6.62416	25	12	31	14	12.6	3.6	39.8	54	6.2		4.15	34.5	83.2	36.6
C	304	56	12	056	5	1	28	36.1	68	110/70	0 - No	0 - No	1 - Yes	0	0	0	0	0	0	0 - No	0 - No	0 - No											30.8007	3.42754	-6.62416	25	12	31	14	12.6	3.6	39.8	54	6.2		4.15	34.5	83.2	36.6
C	304	70	13	070	5	1	42	36.67	64	85/60	0 - No	0 - No	0 - No	0	0	0	0	0	0	0 - No	0 - No	0 - No
C	304	70	13	070	9	2	21	36.67	64	85/60	0 - No	0 - No	0 - No		0	0	0	0	0	0 - No	0 - No	0 - No
C	304	73	14	072	13	3	3	35.61	78		0 - No	0 - No	0 - No	0	0	5	5			0 - No	0 - No
C	304	74	15	074	13	3	4	36.59	71		0 - No	0 - No	0 - No	0	0	5	5			0 - No	0 - No	0 - No
C	304	77	16	056	13	3	7	36.67	64	90/60	0 - No	0 - No	1 - Yes	0	2	3	3			0 - No	0 - No	0 - No																		11.5	6.2	60.2	34.5	5.3		4.29	35.6	83.1	32.2
C	304	91	17	091	9	2	42	36.61	80	100/60	0 - No	0 - No	0 - No	0	0	0	0	0	0	0 - No	0 - No	0 - No
C	304	91	17	091	13	3	21	36.61	80	100/70	0 - No	0 - No	0 - No	0	0	1	0	0		0 - No	0 - No	0 - No
C	304	93	18	093	17	4	2	34.26	90		0 - No	0 - No	0 - No	0	2	5	0	0	0	0 - No	0 - No	0 - No
C	304	95	19	095	17	4	4	36.22	76		0 - No	0 - No	0 - No	0	2	3	3	0	0	0 - No	0 - No	0 - No
C	304	98	20	098	17	4	7	36.67	70	100/70	0 - No	0 - No	1 - Yes	0	1	2	0	0	0	0 - No	0 - No	0 - No											28759.2	10.2667	0.215017	33	16		11	11.9	6.2	30.5	63	6.5		4.37	36.4	83.1	32.7
C	304	119	21	119																			2	Anaemia		2	2002-08-13		1	2	6		62095.8	11.0364	0.984738	23	13	70	13	10.4	8.8	54.3	39	6.7		3.94	31.9	81	32.7
C	304	245	22	182	13	3	175	37	72	100/65	0 - No	1 - Yes	1 - Yes	0	0	0	0			0 - No	0 - No												39931	10.5949	0.543212	25	34	22	12	11.4	4.7	47.8	44.6	7.6		4.27	34.9	81.6	32.6
C	304	245	22	182	17	4	154	37	72	100/65	0 - No	0 - No	1 - Yes	0	0	0	0	0	0	0 - No	0 - No	0 - No											39931	10.5949	0.543212	25	34	22	12	11.4	4.7	47.8	44.6	7.6		4.27	34.9	81.6	32.6
C	304	336	23	266	13	3	266				0 - No	0 - No	1 - Yes	0	0	0	0			0 - No	0 - No												111216	11.6192	1.56753	23	13	41	36	11.4	4.9	38.8	55.1	6.1		4.42	36.3	82.1	31.4
C	304	336	23	266	17	4	245				0 - No	0 - No	1 - Yes	0	0	0	0	0	0	0 - No	0 - No	0 - No											111216	11.6192	1.56753	23	13	41	36	11.4	4.9	38.8	55.1	6.1		4.42	36.3	82.1	31.4
C	304	427	24	350																													22442.9	10.0187	-0.0329678	29	15	46	15	10.6	6.1	45	47.7	7.3		4.29	34.2	79.7	31.2
C	312	-139	0	Screen																													14838.5	9.60498	0	22	21
C	312	0	1	000																													47317.1	10.7646	1.15965	74	38	56	30
C	312	4	2	003
C	312	10	3	014
C	312	28	4	028																													11847.5	9.37987	-0.225108
C	312	30	5	030	4	1	2	36.2	68		0 - No	0 - No	0 - No	0	0	0	0	0	0	0 - No	0 - No	0 - No
C	312	32	6	032	4	1	4	36.7	84		0 - No	0 - No	0 - No	0	0	0	0	0	0	0 - No	0 - No	0 - No
C	312	35	7	035	4	1	7	36.5	84	110/70	0 - No	0 - No	1 - Yes	0	0	0	0	0	0	0 - No	0 - No	0 - No	2	ANAEMIA		2	2002-08-13		2		6									7.5	4.3	57.7	36.3	6		3.87	24.6	63.6	30.5
C	312	49	8	049	4	1	21	36.5	62	120/40	0 - No	0 - No	0 - No	0	0	0	0	0	0	0 - No	0 - No	0 - No
C	312	51	9	051	8	2	2	36.4	68		0 - No	0 - No	0 - No	0	0	0	0	0	0	0 - No	0 - No	0 - No
C	312	53	10	053	8	2	4	36.5	74		0 - No	0 - No	0 - No	0	0	0	0	0	0	0 - No	0 - No	0 - No	3	COUGH, COLD		2	2002-08-31	2002-09-05	1		6	1
C	312	56	11	056	8	2	7				0 - No	1 - Yes	1 - Yes	0	0	0	0	0	0	0 - No	0 - No	0 - No											411.788	6.02051	-3.58447					7.6	4.5	48.7	42.6	8.7		3.93	25	63.5	30.5
C	312	70	12	070	8	2	21	36.5	80	90/60	0 - No	0 - No	0 - No	0	0	0	0	0	0	0 - No	0 - No	0 - No
C	312	72	13	072	12	3	2	36	84		0 - No	0 - No	0 - No	1	0	14	3	0	0	0 - No	0 - No	0 - No
C	312	74	14	074	12	3	4	36.2	78		0 - No	0 - No	0 - No	0		12	7	0	0	0 - No	0 - No	0 - No
C	312	77	15	077	8	2	28				0 - No	1 - Yes	1 - Yes	0	0	0	0	0	0	0 - No	0 - No	0 - No											2227.45	7.70861	-1.89637					8.8	4.4	47.8	44.1	8.1		4.17	28.2	67.6	31.1
C	312	77	15	077	12	3	7				0 - No	1 - Yes	1 - Yes	0	0	7	0	0	0	0 - No	0 - No	0 - No											2227.45	7.70861	-1.89637					8.8	4.4	47.8	44.1	8.1		4.17	28.2	67.6	31.1
C	312	91	16	091	12	3	21	37	92	100/65	0 - No	1 - Yes	0 - No	0	0	4	0	0	0	1 - Yes	0 - No	0 - No
C	312	93	17	093	16	4	2	36.3	86		0 - No	1 - Yes	0 - No	1	0	9	0	0	0	0 - No	0 - No	0 - No
C	312	95	18	095	16	4	4	36.4	68		0 - No	0 - No	0 - No	1	0	9	0	0	0	0 - No	0 - No	0 - No
C	312	98	19	098	12	3	28				0 - No	1 - Yes	1 - Yes	0	0	2	0	0	0	0 - No	1 - Yes	0 - No											1000	6.90776	-2.69722	74	43	50	39	9.4	2.5	50.5	41.9	7.6		4.45	30.8	69.2	30.6
C	312	98	19	098	16	4	7				0 - No	1 - Yes	1 - Yes	0		3	0	0	0	0 - No	1 - Yes	0 - No											1000	6.90776	-2.69722	74	43	50	39	9.4	2.5	50.5	41.9	7.6		4.45	30.8	69.2	30.6
C	312	119	20	119																			7	ANAEMIA		2	2002-11-05	2003-02-04	2		6		2.45208	0.896935	-8.70804	54	25	35	33	8.7	4	44	53	3		4.08	28.6	70.2	30.4
C	312	210	21	182																													830382	13.6296	4.02466	75	34	40	55	12.9	8.3	52.5	39.8	7.7		4.91	40.2	81.8	32.1
C	312	385	22	350																													155059	11.9516	2.34658	95	49	50	56	7.7	3.7	40.9	51.9	7.2		4.26	27.3	64	28.4
C	320	-36	0	Screen																													5.03568e+07	17.7346	0					12.8	3.1	43	38	3	16	4.24	32.1	75.8	39.9
C	320	0	1	000
C	320	3	2	003
C	320	7	3	007
C	320	13	4	014
C	320	28	5	028
C	320	30	6	030	5	1	2
C	320	32	7	032	5	1	4	36.5	60		0 - No	0 - No	0 - No	0	0	0	0	0	0	0 - No	0 - No	0 - No
C	320	35	8	035	5	1	7	37	84	100/60	0 - No	0 - No	0 - No	0	0	0	0			0 - No	0 - No															16	8	22	30	12.2	5.2	48.2	45.3	6.5			34
C	320	37
C	320	49	9	049	5	1	21	36.9	64	110/70	0 - No	0 - No	0 - No	0	0	0	0	0	0	0 - No	0 - No	0 - No	2	Headache		2	2002-06-04	2002-06-08	1	2	7	1
C	320	49	9	049	9	2	0	36.9	64		0 - No	0 - No	0 - No	0	0	0	0	0		0 - No	0 - No		2	Headache		2	2002-06-04	2002-06-08	1	2	7	1
C	320	51	10	051	5	1	23	36.4	60		0 - No	0 - No	0 - No	0	0	0	0	0	0	0 - No	0 - No
C	320	51	10	051	9	2	2	36.4	60		0 - No	0 - No	0 - No	0	0	0	0	0	0	0 - No	0 - No
C	320	53	11	053
C	320	56	12	056	9	2	7	36.1	64	110/70	1 - Yes	1 - Yes	1 - Yes	0	0	0	0	0	0	0 - No	0 - No												351.725	5.86285	-11.8718	21	5	32	27	11.5	3.8	30.4	63.8	5.8		3.93	31	78.7	37.2
C	320	56	12	056	5	1	28	36.1	64	110/70	0 - No	0 - No	0 - No	0	0	0	0	0	0	0 - No	0 - No												351.725	5.86285	-11.8718	21	5	32	27	11.5	3.8	30.4	63.8	5.8		3.93	31	78.7	37.2
C	320	70	13	070	5	1	42	35.68	106	90/60	0 - No	1 - Yes	0 - No	0	0	0	0			0 - No	0 - No
C	320	70	13	070	9	2	21	35.68	106	90/60	0 - No	1 - Yes	0 - No	0	0	0	0	0	0	0 - No	0 - No
C	320	73	14	072	13	3	3	36.64	86		0 - No	0 - No	0 - No	0	0	0.5	0	0	0	0 - No	0 - No	0 - No
C	320	74	15	074	13	3	4	36.67	79		0 - No	0 - No	0 - No	0	0	5	5	0	0	0 - No	0 - No
C	320	77	16	077	9	2	28	36.8	96	100/60	0 - No	0 - No	1 - Yes							0 - No	0 - No																			10.5	6.5	36.6	56.4	7		4.05	32.6	80.4	32.3
C	320	77	16	077	13	3	7	36.82	96	100/60	0 - No	0 - No	1 - Yes	0	2	4	0	0	0	0 - No	0 - No	0 - No																		10.5	6.5	36.6	56.4	7		4.05	32.6	80.4	32.3
C	320	91	17	091	13	3	21	36.74	80	90/60	0 - No	0 - No	0 - No	0	0	1	0	0	0	0 - No	1 - Yes	0 - No
C	320	91	17	091	9	2	42	36.74	80	90/60	0 - No	0 - No	0 - No	0	0	0	0	0	0	0 - No	0 - No	0 - No
C	320	93	18	093	17	4	2	36.74	90		0 - No	0 - No	0 - No	0	0	2	0	0	0	0 - No	0 - No	0 - No
C	320	95	19	095	17	4	4	36.93	89		0 - No	0 - No	0 - No	0	0	1	0	0	0	0 - No	0 - No	0 - No
C	320	98	20	098	17	4	7	36.45	72	110/70	0 - No	0 - No	1 - Yes	0	0	2	1	0	0	0 - No	0 - No	0 - No	7	Malaria		2	2002-07-23	2002-07-28	1		6	1	1109.02	7.01123	-10.7234	25	10	45	24	9.5	5.2	47	45	5	3	3.75	30.3	80.6	31.5
C	320	119	21	119																			8	Anaemia		2	2002-08-13	2002-09-17	1		6	1	5570.14	8.62518	-9.10947	27	5	71	29	10.7	5.7	31.2	63.5	5.3		4.34	33.8	77.9	31.8
C	320	245	22	182	17	4	154	36	92	100/65	0 - No	0 - No	1 - Yes	0	0	0	0	0	0	0 - No	0 - No	0 - No	12	Scabies		2	2002-12-17	2002-12-17	1	2	6		36404	10.5024	-7.23221	23	31	34	29	11.7	5.5	32.5	61.2	6.3		4.48	36.6	81.6	32
C	320	245	22	182	13	3	175	36	92	100/65	0 - No	0 - No	1 - Yes	0	0	0	0			0 - No	0 - No		12	Scabies		2	2002-12-17	2002-12-17	1	2	6		36404	10.5024	-7.23221	23	31	34	29	11.7	5.5	32.5	61.2	6.3		4.48	36.6	81.6	32
C	320	336	23	266	13	3	266				0 - No	0 - No	1 - Yes	0	0	0	0			0 - No	0 - No												11581.8	9.35719	-8.37746	25	15	25	16	12.5	6.6	55.5	38	6.5		4.99	41.3	82.7	30.3
C	320	336	23	266	17	4	245				0 - No	0 - No	1 - Yes	0	0	0	0	0	0	0 - No	0 - No												11581.8	9.35719	-8.37746	25	15	25	16	12.5	6.6	55.5	38	6.5		4.99	41.3	82.7	30.3
C	320	427	24	350																													5371.97	8.58895	-9.14569	24	19	52	30	11	5.1	32	61	1	6	4.43	35.3	79.7	31.2
C	322	-36	0	Screen																													19.2002	2.95492	0	42	25	20	20	15.8	3.8	53	40	6	1	4.08	37.2	91.3	42.4
C	322	0	1	000
C	322	2	2	003
C	322	7	3	007
C	322	13	4	014
C	322	28	5	028
C	322	30	6	030	5	1	2
C	322	32	7	032	5	1	4	36.8	68		0 - No	0 - No	0 - No		0	0	0	0	0	0 - No	0 - No	0 - No
C	322	35	8	035	5	1	7	36.4	64	110/70	0 - No	0 - No	1 - Yes		0	0	0	0	0	0 - No	0 - No	0 - No														32	27		23	15.8	4.6	48.3	44.6	7.1			43
C	322	37
C	322	49	9	049	5	1	21	36.7	72	120/80	0 - No	0 - No	0 - No	0	0	0	0	0	0	0 - No	0 - No	0 - No
C	322	49	9	049	9	2	0	36.7	72		0 - No	0 - No	0 - No		0	0	0	0	0	0 - No	0 - No	0 - No
C	322	51	10	051	5	1	23	36.5	68		0 - No	0 - No	0 - No	0	0	0	0	0	0	0 - No	0 - No	0 - No
C	322	51	10	051	9	2	2	36.5	68		0 - No	0 - No	0 - No	0	0	0	0	0	0	0 - No	0 - No	0 - No
C	322	56	11	056	9	2	7	36.3	80	120/80	0 - No	0 - No	0 - No	0	0	0	0	0	0	0 - No	0 - No	0 - No											679.717	6.52168	3.56676	23	11	39		16.5	5.8	58.6	34.4	7		4.31	43.4	100.7	38
C	322	56	11	056	5	1	28	36.3	80	120/80	0 - No	0 - No	1 - Yes	0	0	0	0	0	0	0 - No	0 - No												679.717	6.52168	3.56676	23	11	39		16.5	5.8	58.6	34.4	7		4.31	43.4	100.7	38
C	322	70	12	053	9	2	21	36.65	78	120/70	0 - No	0 - No	0 - No	0	0	0	0	0	0	0 - No	0 - No	0 - No
C	322	70	12	053	5	1	42	36.65	78	120/70	0 - No	0 - No	0 - No	0	0	0	0	0	0	0 - No	0 - No
C	322	73	13	072	12	3	3	36.48	76		0 - No	0 - No	0 - No	0	0	0.5	0			0 - No	0 - No
C	322	74	14	074	12	3	4	36.67	78		1 - Yes	1 - Yes	0 - No	0	0	5	5			0 - No	0 - No	0 - No	2	Wounded		2	2002-06-29	2002-07-10	1		6	1
C	322	77	15	056	12	3	7	37.03	108	100/70	1 - Yes	1 - Yes	1 - Yes	0	3	5	4	0	0	0 - No	0 - No		3	Scabies in finger webs		2	2002-07-02	2002-07-10	1	2	6	1								13.4	6.3	59.8	33.6	6.6		4.06	40.6	99.8	32.6
C	322	91	16	091	12	3	21	36.7	76	110/65	0 - No	1 - Yes	0 - No	0	0	2	0			0 - No	0 - No
C	322	91	16	091	9	2	42	36.7	76	110/65	0 - No	1 - Yes	0 - No	0	0	2	0	0	0	0 - No	0 - No	0 - No
C	322	93	17	093	16	4	2	37	74		0 - No	0 - No	0 - No		0	2	0	0	0	0 - No	0 - No	0 - No
C	322	95	18	095	16	4	4	36.8	73		0 - No	0 - No	0 - No		3	5	0	0	0	0 - No	0 - No	0 - No
C	322	98	19	098	16	4	7	35.95	80	100/70	0 - No	0 - No	1 - Yes		3	3	2	0	0	0 - No	0 - No	0 - No											121.909	4.80327	1.84835	25	7	42	22	13.1	5.1	39.9	52.1	8		3.99	39.7	99.4	33
C	322	119	20	119																													3.79071	1.33255	-1.62236	21	9	86	22	13.2	4.9	48.6	44.3	7.1		4.09	40.5	99	32.5
C	322	245	21	182	12	3	175	37	76	95/60	0 - No	0 - No	1 - Yes	0	0	0				0 - No	0 - No												106.645	4.6695	1.71459	31	54	38	17	12.9	4.2	44.3	46.5	9.2		4.02	40	99.4	32.2
C	322	245	21	182	16	4	154		76	95/60	0 - No	0 - No	1 - Yes		0	0	0	0	0	0 - No	0 - No	0 - No											106.645	4.6695	1.71459	31	54	38	17	12.9	4.2	44.3	46.5	9.2		4.02	40	99.4	32.2
C	322	336	22	266	12	3	266				0 - No	0 - No	1 - Yes	0	0	0				0 - No	0 - No												11.59	2.45015	-0.504773	28	14	60	25	13.7	4.2	57.6	35.9	6.5		4.16	42.5	102.1	32.3
C	322	336	22	266	16	4	245				0 - No	0 - No	1 - Yes		0	0	0	0	0	0 - No	0 - No	0 - No											11.59	2.45015	-0.504773	28	14	60	25	13.7	4.2	57.6	35.9	6.5		4.16	42.5	102.1	32.3
C	322	427	23	350																													46.7287	3.84436	0.889439	27	18	64	21	13.6	4.1	33	57	3	7	4.41	43.1	97.6	31.6
C	326	-36	0	Screen																													111.549	4.71447	0	29	20	29	20	15.7	4.5	65	31	2	2		37.6
C	326	0	1	000
C	326	4	2	003
C	326	7	3	007
C	326	12	4	014
C	326	27	5	028
C	326	30	6	030	5	1	3	36.1	64		0 - No	0 - No	0 - No	0	0	0	0	0	0	0 - No	0 - No
C	326	34	7	035	5	1	7	35.9	68	110/70	0 - No	1 - Yes	1 - Yes	0	0	0	0			0 - No	0 - No															21	15	37	20	15.9	7.5	53.4	39.6	7			40.4
C	326	36
C	326	48	8	049	5	1	21	36.1	60	120/70	0 - No	0 - No	0 - No	0	0	0	0	0	0	0 - No	0 - No		5	Tickleg Throat		2	2002-06-04	2002-06-18	1	2	7	1
C	326	50	9	051	8	2	2	36.1	60		0 - No	0 - No	0 - No	0	0	0	0	0	0	0 - No	0 - No	0 - No
C	326	52	10	053	8	2	4	36.42	60		0 - No	0 - No	0 - No	0	0	0	0	0	0	0 - No	0 - No	0 - No
C	326	55	11	056	8	2	7	36.98	64	110/70	0 - No	0 - No	0 - No	0	0	0	0	0	0	0 - No	0 - No	0 - No	6	Dental caries		2	2002-06-11	2002-06-18	1	1	1	1	150.97	5.01708	0.302614	22	4	58	21	16.5	4.3	39.9	54.3	5.8		4.64	40.9	88	40.4
C	326	55	11	056	5	1	28	35.9	64	110/70	0 - No	0 - No	1 - Yes	0	0	0	0	0	0	0 - No	0 - No		6	Dental caries		2	2002-06-11	2002-06-18	1	1	1	1	150.97	5.01708	0.302614	22	4	58	21	16.5	4.3	39.9	54.3	5.8		4.64	40.9	88	40.4
C	326	69	12	070	5	1	42	36.38	62	90/70	0 - No	0 - No	0 - No	0	0	0	0	0	0	0 - No	0 - No
C	326	69	12	070	8	2	21	36.38	62	90/70	0 - No	0 - No	0 - No	0	0	0	0	0	0	0 - No	0 - No	0 - No
C	326	71	13	072	12	3	2	36.48	67		0 - No	0 - No	0 - No	0	13	15	10		0	0 - No	0 - No	0 - No
C	326	73	14	074	12	3	4	36.12	63		0 - No	0 - No	0 - No	0	10	13	7	0	0	0 - No	0 - No	0 - No
C	326	76	15	077	12	3	7	36.25	64	90/70	0 - No	0 - No	1 - Yes	0	7	10	4		0	0 - No	0 - No	0 - No	8	Athletes foot, dizzyness		2	2002-07-02	2002-07-02	1	2	6	1								13.8	5.7	44.1	49.4	6.5		4.89	42.9	87.7	32.2
C	326	90	16	091	12	3	21	36.38	96	90/60	0 - No	0 - No	0 - No	0	0	1	0	0	0	0 - No	1 - Yes	0 - No
C	326	92	17	093	16	4	2	36.4	72		0 - No	0 - No	0 - No	1	0	13	10	0	0	0 - No	0 - No
C	326	94	18	095	16	4	4	36.8	68		0 - No	0 - No	0 - No		0	11	7	0	0	0 - No	0 - No
C	326	97	19	098	16	4	7	36.48	80	110/80	0 - No	1 - Yes	1 - Yes		3	3	4	0	0	0 - No	0 - No												5035.68	8.5243	3.80984	26	17	85	22	13.6	5.4	39	57	1	3	4.75	41.7	87.7	32.7
C	326	118	20	119																													2299.88	7.74061	3.02614	30	13	95	28	13.6	5.5	53.5	40.2	6.3		4.76	40.8	85.7	33.3
C	326	244	21	182	16	4	154	36	66	110/60	0 - No	1 - Yes	1 - Yes		0	0	0	0	0	0 - No	0 - No		12	Small penile ulcers	2	2	2002-12-17		1	2	1	1	16528.7	9.71286	4.99839	26	45	52	23	12.8	4.8	47.2	42.5	10.3		4.6	39.6	86	32.3
C	326	244	21	182	12	3	175	36	66	110/60	0 - No	0 - No	1 - Yes	0	0	0	0		5	0 - No	0 - No		11	Pigmented spot on Right Deltoid	5	2	2002-12-17		1	2	1		16528.7	9.71286	4.99839	26	45	52	23	12.8	4.8	47.2	42.5	10.3		4.6	39.6	86	32.3
C	326	244	21	182	16	4	154	36	66	110/60	0 - No	1 - Yes	1 - Yes		0	0	0	0	0	0 - No	0 - No		11	Pigmented spot on Right Deltoid	5	2	2002-12-17		1	2	1		16528.7	9.71286	4.99839	26	45	52	23	12.8	4.8	47.2	42.5	10.3		4.6	39.6	86	32.3
C	326	244	21	182	12	3	175	36	66	110/60	0 - No	0 - No	1 - Yes	0	0	0	0		5	0 - No	0 - No		12	Small penile ulcers	2	2	2002-12-17		1	2	1	1	16528.7	9.71286	4.99839	26	45	52	23	12.8	4.8	47.2	42.5	10.3		4.6	39.6	86	32.3
C	326	342	22	266																													81908.2	11.3134	6.59889	23	17	42	33	13.9	5.9	48.2	44.2	7.6		5.15	44	85.4	31.6
C	326	426	23	350																																24	17	75	19	12.8	6.5	53.5	36.9	9.6		4.86	40.3	82.8	31.8
C	328	-35	0	Screen																													30.4114	3.41482	0	26	12	28	17	11.3	2.9	54	45	1			28.6
C	328	0	1	000
C	328	3	2	003
C	328	5	3	007
C	328	13	4	014
C	328	28	5	028
C	328	30	6	030	5	1	2
C	328	32	7	032	5	1	4
C	328	49	8	049	5	1	21	36.1	60	110/70	0 - No	0 - No	0 - No	0	0	0	0	0	0	0 - No	0 - No
C	328	49	8	049	8	2	0	36.1	60		0 - No	0 - No	0 - No	0	0	0	0	0	0	0 - No	0 - No
C	328	51	9	051	8	2	2	36.5	64		0 - No	0 - No	0 - No	0	0	0	0	0	0	0 - No	0 - No	0 - No
C	328	56	10	056	5	1	28	36.2	60	110/60	0 - No	0 - No	0 - No	0	0	0	0	0	0	0 - No	0 - No												1151.05	7.04843	3.63361	22	4	25	19	10	3.3	36	55.6	8.4		4.35	30.3	69.6	35.1
C	328	56	10	056	8	2	7	36.3	60	110/60	0 - No	0 - No	0 - No	0	0	0	0	0	0	0 - No	0 - No	0 - No											1151.05	7.04843	3.63361	22	4	25	19	10	3.3	36	55.6	8.4		4.35	30.3	69.6	35.1
C	328	70	11	070	8	2	21	35.96	58	100/50	0 - No	0 - No	0 - No	0	0	0	0	0	0	0 - No	0 - No	0 - No
C	328	70	11	070	5	1	42	35.96	58	100/50	0 - No	0 - No	0 - No	0	0	0	0	0	0	0 - No	0 - No
C	328	72	12	072	8	2	23	36.42			0 - No	0 - No	0 - No	0	0	0	0	0	0	0 - No	0 - No		3	Stomach Pain		2	2002-06-27	2002-06-27	1	1	1	1
C	328	72	12	072	11	3	2	36.48	64		0 - No	1 - Yes	0 - No	0	7	13	0	0	0	0 - No	1 - Yes		3	Stomach Pain		2	2002-06-27	2002-06-27	1	1	1	1
C	328	74	13	074	11	3	4	36.18	70		0 - No	0 - No	0 - No	0	0	8	7	0	0	0 - No	0 - No	0 - No
C	328	74	13	074	8	2	25	36.18			0 - No	0 - No	0 - No	0	0	0	0	0	0	0 - No	0 - No
C	328	77	14	077	8	2	28	35.96	68	100/70	0 - No	0 - No	0 - No	0	0	0	0	0	0	0 - No	0 - No	0 - No																		8.7	3.8	28.7	65.5	5.8		4.09	28.8	70.4	30.3
C	328	77	14	077	5	1	49	35.9	68	100/70	0 - No	0 - No	0 - No	0	0	0	0																							8.7	3.8	28.7	65.5	5.8		4.09	28.8	70.4	30.3
C	328	77	14	077	11	3	7	35.96	60	100/70	0 - No	0 - No	1 - Yes	0	0	5	3	0	0	0 - No	0 - No	0 - No																		8.7	3.8	28.7	65.5	5.8		4.09	28.8	70.4	30.3
C	328	91	15	091	11	3	21	36.54	72	100/50	0 - No	1 - Yes	0 - No	0	2	3	0	0	0	0 - No	0 - No	0 - No
C	328	93	16	093	15	4	2	36.5			0 - No	0 - No	0 - No	0	0	12	11	0	0	0 - No	0 - No	0 - No
C	328	95	17	095	15	4	4	36.4			0 - No	0 - No	0 - No			11	6	0	0	0 - No	0 - No	0 - No
C	328	98	18	098	15	4	7	36.08	54	100/50	0 - No	1 - Yes	1 - Yes	0	0	5	0	0	0	0 - No	0 - No	0 - No											8.96326	2.19313	-1.22168	21	10	23	19	9.3	3.3	31.4	61.8	6.8		4.3	30.3	70.4	30.7
C	328	119	19	119																			5	Anaemia		2	2002-08-13	2002-08-13			6		55217.9	10.919	7.50422	23	12	53	17	9.5	4	28	67.3	4.7		4.49	31.1	69.3	30.6
C	328	245	20	182	11	3	175	36	66	110/60	0 - No	0 - No	1 - Yes	0	0	0	0	3		0 - No	0 - No		8	Pigmented Macule Right Deltoid	3	2	2002-12-17		1	1	1		6602.71	8.79524	5.38042	24	29	6	9	9.6	3.8	44.4	49.2	6.4		4.48	31.4	70.1	30.8
C	328	245	20	182	15	4	154	36	66	110/60	0 - No	0 - No	1 - Yes	0	0	0	0			0 - No	0 - No		8	Pigmented Macule Right Deltoid	3	2	2002-12-17		1	1	1		6602.71	8.79524	5.38042	24	29	6	9	9.6	3.8	44.4	49.2	6.4		4.48	31.4	70.1	30.8
C	328	336	21	266																													11.59	2.45015	-0.964674	25	17	22	27	10.8	3.5	38.8	55.8	5.4		5.12	36.3	70.9	29.8
C	328	427	22	350																													11.59	2.45015	-0.964674	25	11	33	17	10.7	4.6	29	58	12	1	5.23	35.8	68.4	29.8
C	334	-21	0	Screen																													31.0692	3.43622	0	22	18	31	33	12.5	8.8	39	44	1	16	4	30.5	77.1	40.6
C	334	0	1	000
C	334	3	2	003
C	334	13	4	014
C	334	28	5	028
C	334	30	6	030	5	1	2
C	334	32	7	032	5	1	4	36.1	60		0 - No	0 - No	0 - No	0	0	0	0	0	0	0 - No	0 - No	0 - No
C	334	35	8	035	5	1	7	35.8	60	120/80	0 - No	0 - No	1 - Yes	0	0	0	0	0	0	0 - No	0 - No															23	20	35	28	17.2	4.9	53.9	39.1	7			45.9
C	334	37
C	334	49	9	049	5	1	21	34.9	64	120/80	0 - No	0 - No	0 - No	0	0	0	0	0	0	0 - No	0 - No	0 - No
C	334	51	10	051	9	2	2	36.4	66		0 - No	0 - No	0 - No	0	0	0	0	0	0	0 - No	0 - No	0 - No
C	334	53	11	053	9	2	4	36.5	60	120/80	0 - No	0 - No	0 - No	0	0	0	0	0	0	0 - No	0 - No	0 - No
C	334	56	12	056	5	1	28	36.5	60	120/80	0 - No	0 - No	1 - Yes	0	0	0	0			0 - No	0 - No												1040.76	6.9477	3.51149	25	18	60	32	15	4.9	47	47.4	5.6		4.97	45.9	92.3	32.8
C	334	77	13	070	5	1	49	35.24	63	120/70	0 - No	0 - No	0 - No	0	0	0	0	0	0	0 - No	0 - No	0 - No
C	334	77	13	070	9	2	28	35.24	63	120/70	0 - No	0 - No	0 - No	0	0	0	0	0	0	0 - No	0 - No	0 - No
C	334	79	14	072
C	334	81	15	074
C	334	84	16	077	13	3	7	35.53	64	120/80	0 - No	1 - Yes	1 - Yes		0	5	0			0 - No	1 - Yes		3	headache, Generalized body pain		2	2002-07-09		1	2	6	1								15.1	4.2	43.1	51	5.9		4.93	44.7	90.7	33.8
C	334	98	17	091	13	3	21	35.87	62	90/60	0 - No	1 - Yes	0 - No	0	0	3	1	0	0	0 - No	0 - No	0 - No	9	Pigmented shiny plaque right	3	2	2002-07-23		1	2		1
C	334	100	18	093	17	4	2	36.4	68		0 - No	0 - No	0 - No	0	8	12	9	0	0	0 - No	0 - No	0 - No
C	334	102	19	095	17	4	4	37.1	62		0 - No	0 - No	0 - No	0	6	10	5	0	0	0 - No	0 - No	0 - No
C	334	106	20	098	17	4	8	35.92	64	110/70	0 - No	1 - Yes	1 - Yes	0	0	3	0	0	0	0 - No	0 - No	0 - No											6.23239	1.82976	-1.60646	33	19	63	28	15.9	8.6	54.2	40.4	5.4		4.6	48.2	83	34.6
C	334	119	21	119																													1033.3	6.94051	3.50429	28	4	82	30	13.5	4.6	39	54.3	6.7		4.4	40.2	91.3	33.5
C	334	245
C	334	280	22	182																													11.59	2.45015	-0.986072					15.8	4.3	46.4	47.2	6.4		5.19	47.9	92.1	33.1
C	334	336	23	266	13	3	259				0 - No	0 - No	1 - Yes	0	0	3	0	5	0	0 - No	0 - No	0 - No											11.59	2.45015	-0.986072	28	29	61	49	16.2	4.7	42.8	47.7	9.5		5.57	51.3	92	31.6
C	334	336	23	266	17	4	238				0 - No	0 - No	1 - Yes	0	0	0	0	0	0	0 - No	0 - No												11.59	2.45015	-0.986072	28	29	61	49	16.2	4.7	42.8	47.7	9.5		5.57	51.3	92	31.6
C	335	-21	0	Screen																													18.0749	2.89453	0	25	20	37	18	16	8	40.6	50.1	9.3		8.75	49	87.5	43.3
C	335	0	1	000
C	335	3	2	003
C	335	5	3	007
C	335	13	4	014
C	335	28	5	028	5	1	0	36	64		0 - No	0 - No	0 - No	0	0	0	0	0	0	0 - No	0 - No	0 - No
C	335	35	6	035	5	1	7	36.3	64	110/70	0 - No	0 - No	1 - Yes	0	0	0	0	0		0 - No	0 - No	0 - No														20	17	42	15	16.1	4.4	49	43	7			43.9
C	335	37
C	335	49	7	049	7	2	0	36.4	68		0 - No	0 - No	0 - No	0	0	0	0	0	0	0 - No	0 - No
C	335	49	7	049	5	1	21	36.4	68	120/60	0 - No	0 - No	0 - No	0	0	0	0	0		0 - No	0 - No
C	335	51	8	051	5	1	24							0
C	335	51	8	051	7	2	2	36.3	64		0 - No	0 - No	0 - No	0	0	0	0	0	0	0 - No	0 - No
C	335	53	9	053	5	1	26							0
C	335	56	10	056	5	1	28	35.8	68	120/80	0 - No	0 - No	0 - No	0	0	0	0	0	0	0 - No	0 - No												7312.94	8.8974	6.00288	20	9	60	14	16.5	5.8	41.8	51.7	6.5		4.41	42.8	97.1	38.5
C	335	56	10	056	7	2	7	36.9	68	120/80	0 - No	0 - No	0 - No	0	0	0	0	0	0	0 - No	0 - No												7312.94	8.8974	6.00288	20	9	60	14	16.5	5.8	41.8	51.7	6.5		4.41	42.8	97.1	38.5
C	335	70	11	070	5	1	42	36.28	72	90/70	0 - No	0 - No	0 - No	0	0	0	0	0	0	0 - No	0 - No
C	335	70	11	070	7	2	21	36.28	72	90/70	0 - No	0 - No	0 - No	0	0	0	0	0	0	0 - No	0 - No
C	335	72	12	072	11	3	2	36.82	68		0 - No	0 - No	0 - No	0	0	12	0	0	0	0 - No	0 - No
C	335	74	13	074	11	3	4	36.4	72		0 - No	0 - No	0 - No	0	0	10	8	0	0	0 - No	0 - No
C	335	77	14	077	7	2	28	35.8	64	95/65	0 - No	0 - No	1 - Yes	0	0	0	0	0	0	0 - No	0 - No																			13.5	5	41.1	53	5.9		4.26	40.9	96	33
C	335	77	14	077	11	3	7	35.8	64	95/65	0 - No	0 - No	1 - Yes	0	0	10	5	0	0	0 - No	0 - No																			13.5	5	41.1	53	5.9		4.26	40.9	96	33
C	335	91	15	091	11	3	21	36.48	72	100/70	0 - No	0 - No	0 - No	0	2	4	0	0	0	1 - Yes	1 - Yes	0 - No
C	335	93	16	093	15	4	2	36.48	72		0 - No	0 - No	0 - No	0	0	12	8	0	0	0 - No	0 - No	0 - No
C	335	95	17	095	15	4	4	36.7			0 - No	0 - No	0 - No	0	0	10	5	0	0	0 - No	0 - No	0 - No
C	335	98	18	098	15	4	7	36.2		90/60	0 - No	1 - Yes	1 - Yes	0	2	3	0	0	0	1 - Yes	1 - Yes	0 - No	2	Bodyache		2	2002-07-23	2002-07-25	1		6	1	126.933	4.84366	1.94913	24	11	37	17	13.7	5.2	46.4	46.3	7.3		4.27	40.8	95.6	33.7
C	335	119	19	119																			6	Aneamia		1	2002-08-13				6	1	8384.13	9.0341	6.13957	26	20	99	17	12.2	5.8	52.5	41.4	6.1		3.89	36.6	94.1	33.3
C	335	245	20	182	11	3	175	36	70	100/60	0 - No	1 - Yes	1 - Yes	0	0	0	0	3	0	0 - No	0 - No		10	Onychomycosis toe nails		1	2002-12-17	2002-12-31	1		6		2713.7	7.90607	5.01154	23	38	45	16	13.9	4.8	50.3	42.6	7.1		4.33	42.4	97.9	32.8
C	335	245	20	182	15	4	154	36	70	100/60	0 - No	1 - Yes	1 - Yes	0	0	0	0			0 - No	0 - No		10	Onychomycosis toe nails		1	2002-12-17	2002-12-31	1		6		2713.7	7.90607	5.01154	23	38	45	16	13.9	4.8	50.3	42.6	7.1		4.33	42.4	97.9	32.8
C	335	245	20	182	11	3	175	36	70	100/60	0 - No	1 - Yes	1 - Yes	0	0	0	0	3	0	0 - No	0 - No		9	Pigmented macule Right Deltiod	3	1	2002-12-17		1		1	1	2713.7	7.90607	5.01154	23	38	45	16	13.9	4.8	50.3	42.6	7.1		4.33	42.4	97.9	32.8
C	335	245	20	182	15	4	154	36	70	100/60	0 - No	1 - Yes	1 - Yes	0	0	0	0			0 - No	0 - No		9	Pigmented macule Right Deltiod	3	1	2002-12-17		1		1	1	2713.7	7.90607	5.01154	23	38	45	16	13.9	4.8	50.3	42.6	7.1		4.33	42.4	97.9	32.8
C	335	336	21	266																													11.59	2.45015	-0.44438	24	22	68	25	15.5	4.4	52.2	42.5	5.3		4.95	48.4	97.8	32
C	335	434	22	350																													11.59	2.45015	-0.44438	30	39	34	7	15.1	4.7	46.3	48.2	5.5		4.93	48.6	98.5	31.1
D	345	-46	0	Screen																													154.21	5.03832	0	38	11
D	345	0	1	000																																				15.8	4.2	38	55.5	6.5		4.91	47.8	97.3	33.1
D	345	7	2	007
D	345	28	3	028
D	345	57	4	056	3	3	29				0 - No	0 - No	1 - Yes																				2596.98	7.86211	2.82379					16.1	4.1	45.2	48.1	6.7		5.15	49.2	95.2	32.9
D	345	91	5	098	3	3	63	36.61	76	120/60	0 - No		1 - Yes																				1000	6.90776	1.86944	18	11	79	21	14.9	3.5	46.4	47.3	6.3		4.73	44.9	94.7	33.3
D	345	112	6	119	3	3	84				0 - No		1 - Yes																				3106.53	8.04126	3.00294	20	11	51	17	13.3	3	40.5	53.2	6.3		4.31	39.9	92.4	33.4
D	345	203	7	182	3	3	175				0 - No	1 - Yes																					724.624	6.58565	1.54734	18	12	22	21
D	345	302	8	266	3	3	274				0 - No		1 - Yes																				7.39058	2.00021	-3.03811	18	13	35	24	15	3.4	40	54	6		4.93	47.7	96.7	31.4
D	348	-39	0	Screen																													0.824989	-0.192385	0	31	17	69	36	17.5	4.3	40.2	54.1	5.7
D	348	0	1	000
D	348	7	2	007
D	348	35	3	028
D	348	56	4	056	3	3	21				0 - No		1 - Yes																				1798.09	7.49448	7.68687	34	13	59	52	15.4	3.9	37.5	54.6	7.9		5.22	47.3	90.6	32.6
D	348	100	5	098	3	3	65				0 - No		1 - Yes																				3215.93	8.07587	8.26826	26	16	93	36	12.5	8.1	48	90	2		4.6	36.8	80	32.4
D	348	119	6	119	3	3	84				0 - No		1 - Yes																				3215.93	8.07587	8.26826					13.6	4	45.7	46.2	8.1		4.67	42	89.8	32.4
D	348	210	7	182	3	3	175				0 - No		1 - Yes																				7.39058	2.00021	2.19259	30	21	39	36
D	348	308	8	266	3	3	273				0 - No		1 - Yes																				43.3009	3.76817	3.96056	36	17	76	30	13.4	3.1	43.9	47.1	9		4.73	42.6	89.9	31.6
D	348	392	9	350	3	3	357				0 - No		1 - Yes																				173.207	5.15449	5.34687	36	24	47	42	15.8	3.6	34	58.6	7.4		5.53	51	92.2	30.9
D	352	-25	0	Screen																													3.70901	1.31076	0	31	21	34	15	13	5.6	39.4	52.6	8			39	80.3
D	352	0	1	000
D	352	7	2	007
D	352	35	3	028
D	352	57	4	056																			1	Anaemia		2	2002-08-19		1		6		1397.83	7.24268	5.93191	32	21	24	16	12.2	5.7	48.2	46.1	5.7		4.76	37.9	79.7	32.1
D	352	57	4	056																			3	Anaemia		2	2002-08-19		1		6		1397.83	7.24268	5.93191	32	21	24	16	12.2	5.7	48.2	46.1	5.7		4.76	37.9	79.7	32.1
D	352	99	5	098																													1033.3	6.94051	5.62974	32	16	54	11	10.3	4.8	41.8	49.8	8.4		3.89	31.4	80.6	32.8
D	352	120	6	119																													138.845	4.93336	3.62259	28	9	36	14	11.4	6.7	53.5	38.9	7.6		4.3	35.3	82	32.5
D	352	211	7	182
D	352	309	8	266																																35	35	21	27	11.1	5.2	39	53.5	7.5		4.42	35.9	81.2	31.1
D	352	401	9	350																													7.39058	2.00021	0.689441	29	14	41	11	12.3	6.2	45	7.4	47.6		4.78	39.2	81.9	31.4
D	353	-25	0	Screen																													3551.3	8.17507	0	32	26	49	34	13.6	2.3	52.7	41.8	5.5			39.7	87.1
D	353	0	1	000
D	353	7	2	007
D	353	35	3	028
D	353	57	4	056	3	3	22				0 - No		1 - Yes										2	Anaemia		2	2002-08-19	2002-10-21	1	1	6		2297.28	7.73948	-0.435588	39	27	40	34	12.2	1.9	41.9	50	8.1		4.39	38.4	87.3	31.9
D	353	57	4	056	3	3	22				0 - No		1 - Yes										1	Anaemia		2	2002-08-19	2002-10-21	1	1	6		2297.28	7.73948	-0.435588	39	27	40	34	12.2	1.9	41.9	50	8.1		4.39	38.4	87.3	31.9
D	353	99	5	098	3	3	64				0 - No		1 - Yes																				514.744	6.24367	-1.9314	37	20	82	32	12.4	2.9	46.1	47.8	6.1		4.29	38.2	88.9	32.5
D	353	120	6	119	3	3	85				0 - No		1 - Yes																				6305.26	8.74914	0.57407	47	14	63	35	12.3	2.2	46.2	46.1	7.7		4.4	39.2	89.1	31.3
D	353	211	7	182	3	3	176				0 - No		1 - Yes																				550.567	6.31095	-1.86412	46	46	39	34
D	353	309	8	266	3	3	274				0 - No		1 - Yes																				783.001	6.66313	-1.51193	42	55	76	53	14.3	2.2	45.6	46.9	7.5		5.08	46.2	90.8	31
D	353	393	9	350	3	3	358				0 - No		1 - Yes																				7049.9	8.86077	0.6857					13.6	2.3	40.8	53.2	6		4.99	45.6	91.2	30.3
D	354	-25	0	Screen																													1.58052	0.457756	0	40	28		20	11.9	5.1	39.1	54	6.9			34	73.8
D	354	0	1	000
D	354	7	2	007
D	354	35	3	028
D	354	57	4	056	3	3	22				0 - No		1 - Yes										5	Anaemia		2	2002-08-19		1	1	6		1568.36	7.35779	6.90003	35	17	23	17	10.3	6.6	27.5	66.3	6.2		4.5	32.7	72.6	31.6
D	354	57	4	056	3	3	22				0 - No		1 - Yes										2	Anaemia		2	2002-08-19		1	1	6		1568.36	7.35779	6.90003	35	17	23	17	10.3	6.6	27.5	66.3	6.2		4.5	32.7	72.6	31.6
D	354	99	5	098	3	3	64				0 - No		1 - Yes																				297.819	5.69649	5.23873	32	23	49	17	11.3	4.6	38	55.4	6.6		4.79	35.4	73.9	32.1
D	354	120	6	119	3	3	85				0 - No		1 - Yes																				10.657	2.36622	1.90847	34	32	42	19	11.4	6.2	35.1	59.6	5.3		4.93	36.7	74.3	31.1
D	354	309	7	182	3	3	274				0 - No		1 - Yes																				7.39058	2.00021	1.54245	30	23	19	13	12.6	4.8	35.7	57.7	7.1		5.28	42	79.4	30.1
D	354	401	8	266	3	3	366				0 - No		1 - Yes																				373.735	5.92355	5.46579	26	15	37	21	12.2	4.3	43.2	50.1	6.7		4.96	39.6	79.9	30.8
D	356	-14	0	Screen																													26503.3	10.185	0	20	8	36		17.1	5.6	46.9	46.4	6.7			46.4	88.5
D	356	0	1	000																																			16
D	356	7	2	007
D	356	28	3	028
D	356	49	4	056	3	3	21				0 - No		1 - Yes																				127211	11.7536	1.56857	23	10	43	21	14.2	6.3	54.3	38.3	7.4		4.84	42.9	88.6	33.2
D	356	93	5	098	3	3	65				0 - No		1 - Yes																				22433.8	10.0183	-0.166703	15	11	93	18	13	6.6	42	56	2		4.9	39.6	86	34.1
D	356	112	6	119	3	3	84				0 - No		1 - Yes																				81328	11.3062	1.12122	22	8	64	14	14.5	4.7	47	45.3	7.7		4.94	43.2	87.3	33.7
D	356	266	7	182	3	3	238				0 - No		1 - Yes																				1129.36	7.02941	-3.15562	15	9	43	21	14.1	4.6	48.2	44.2	7.6		5.05	44.9	89	31.5
D	356	301	8	266	3	3	273				0 - No		1 - Yes																				7458.56	8.91712	-1.26791	22	13	74	15	13.3	4	43.3	50.7	6		4.77	41.7	87.3	31.8
D	356	385	9	350	3	3	357				0 - No		1 - Yes																				363.352	5.89537	-4.28966	21	14	56	16	13.9	4.3	45.4	45.8	8.8		5.08	45.5	89.6	30.5
D	358	-14	0	Screen																													280685	12.545	0	21	9	79		12.6	3.6	30.4	63.9	5.7			35.3	77.2
D	358	0	1	000																													157855	11.9694	-0.575556			43	25
D	358	7	2	007
D	358	30	3	028
D	358	57	4	056	3	3	27				0 - No		1 - Yes										2	Aneamia		2	2002-08-27		1	1	6		10319.1	9.24175	-3.30324			92	54	10.8	4.6	32.5	62.1	5.4		4.21	33.3	79.2	32.3
D	358	57	4	056	3	3	27				0 - No		1 - Yes										4	Anaemia		2	2002-08-27		1	1	6		10319.1	9.24175	-3.30324			92	54	10.8	4.6	32.5	62.1	5.4		4.21	33.3	79.2	32.3
D	358	91	5	098	3	3	61				0 - No		1 - Yes																				18762.8	9.83963	-2.70536	19	12	88	28	11.2	5.5	29	65.1	5.9		4.39	35	79.6	32.2
D	358	126	6	119	3	3	96				0 - No		1 - Yes																				307762	12.6371	0.092092	24	8	81	22	12	4.2	31.2	63.5	5.3			38.2	80.6
D	358	203	7	182	3	3	173				0 - No		1 - Yes																				1105.75	7.00828	-5.53671	19	11	35	23
D	358	301	8	266	3	3	271				0 - No		1 - Yes																				5911.62	8.68468	-3.86031	37	17	72	27	12	3.5	31.5	61.6	6.9		4.73	39.1	82.6	30.7
D	358	385	9	350	3	3	355				0 - No		1 - Yes																				967.239	6.87445	-5.67054	24	21	33	20	11.7	4.1	50.8	42.1	7.1		4.67	39.4	84.5	29.7
DNA	200	-14
DNA	200	28
DNA	200	50
DNA	200	142
DNA	203	-14
DNA	203	28
DNA	203	56
DNA	203	142
DNA	204	-14
DNA	204	28
DNA	204	50
DNA	204	142
DNA	207	-13
DNA	207	30
DNA	207	51
DNA	207	142
DNA	209	-13
DNA	209	29
DNA	209	50
DNA	209	142
dropped	084	0
dropped	301	-132																															1000	6.90776	0
dropped	301	0
dropped	301	56																															1000	6.90776	0
dropped	301	61
dropped	346	-571
dropped	346	-7
dropped	346	0
dropped	363	-287
dropped	363	0
exclude	310	-139	0	Screen																													1000	6.90776	0	36	20			13.9	2.9	21	62	11	6	4.39	33.2	75.6	41.7
exclude	310	0	1	000																																32	13	56	19
exclude	310	4	2	003
exclude	310	10	3	014
exclude	310	28	4	028
exclude	310	30	5	030	4	1	2	36.3	68		0 - No	0 - No	0 - No	0	0	0	0	0	0	0 - No	0 - No	0 - No
exclude	310	32	6	032	4	1	4	36.1	84		0 - No	0 - No	0 - No	0	0	0	0	0	0	0 - No	0 - No	0 - No
exclude	310	35	7	035	4	1	7	36.5	88	100/70	0 - No	1 - Yes	1 - Yes	0	0	0	0	0	0	0 - No	0 - No	0 - No	2	ANAEMIA		2	2002-08-13		1	2	6									11.4	3.5	52.1	42.6	5.3		4.57	35.9	78.5	31.8
exclude	310	49	8	049	4	1	21	37.2	89	100/40	0 - No	0 - No	0 - No	0	0	0	0	0	0	0 - No	0 - No	0 - No
exclude	310	51	9	051	8	2	2	36.4	68		0 - No	0 - No	0 - No	0	0	0	0	0	0	0 - No	0 - No	0 - No
exclude	310	53	10	053	8	2	4	36.2	72		0 - No	0 - No	0 - No	0	0	0	0	0	0	0 - No	0 - No	0 - No
exclude	310	56	11	056	8	2	7				0 - No	0 - No	1 - Yes	0	0	0	0	0	0	0 - No	0 - No	0 - No											1000	6.90776	0					11.6	5	55.4	38.7	5.9		4.67	35.8	76.7	32.4
exclude	310	77	12	070	8	2	28	36.4	71	120/80	0 - No	0 - No	0 - No	0	0	0	0	0	0	0 - No	0 - No	0 - No
exclude	310	79	13	072	12	3	2	36.2	68		0 - No	0 - No	0 - No	1	5	9	0	0	0	0 - No	0 - No	0 - No
exclude	310	81	14	074	12	3	4	36.5	60		0 - No	0 - No	0 - No	0	8	13	6	0	0	0 - No	0 - No	0 - No
exclude	310	85	15	077	8	2	36				0 - No	0 - No	0 - No	0	0	0	0	0	0	0 - No	0 - No	0 - No	3	TINEA VESICOLOR		2	2002-10-02	2002-10-06	1		3	1				21	10	63	20	11.2	4.3	50.6	41.4	8		4.48	34.9	77.7	32.2
exclude	310	85	15	077	12	3	8				0 - No	0 - No	1 - Yes		2	4	4	0	0	0 - No	0 - No	0 - No	3	TINEA VESICOLOR		2	2002-10-02	2002-10-06	1		3	1				21	10	63	20	11.2	4.3	50.6	41.4	8		4.48	34.9	77.7	32.2
exclude	310	91	16	091	12	3	14	36	72	110/70	0 - No	0 - No	0 - No	0	0	4	0	0	0	0 - No
exclude	310	93	17	093	16	4	2	36.4	80		0 - No	0 - No	0 - No	1	0	4	0	0	0	0 - No	0 - No	0 - No
exclude	310	95	18	095	16	4	4	36.2	64		0 - No	0 - No	0 - No	1	0	7	0	0	0	0 - No	0 - No	0 - No	5	HARDNESS	5	2	2002-10-12	2002-10-22	1		1	1
exclude	310	99	19	098	16	4	8				0 - No	1 - Yes	1 - Yes	0	0	5	3	0	0	0 - No	0 - No	0 - No											8.47299	2.13688	-4.77087	23	9	58	18	11.6	4.8	46.4	46.1	7.5		4.68	36.9	78.8	31.5
exclude	310	99	19	098	12	3	22				0 - No	1 - Yes	1 - Yes	0	0	0	0	0	0	0 - No	0 - No	0 - No											8.47299	2.13688	-4.77087	23	9	58	18	11.6	4.8	46.4	46.1	7.5		4.68	36.9	78.8	31.5
exclude	310	106
exclude	310	119	20	119																			9	ANAEMIA			2002-11-05				6	1	24.6989	3.20676	-3.701	23	9	33	17	11.7	7.1	62.9	27.9	9.2		4.76	37.4	78.7	31.2
exclude	310	210	21	182																																25	7	40	25	12.1	6.9	66.4	26.9	6.7		5.09	39.4	77.4	30.7
exclude	310	301	22	266																			12	ANAEMIA		2	2003-05-06				6	1				24	10	37	20	10.9	4.7	60	34.3	5.7		4.6	36.2	78.7	30.2
exclude	310	392	23	350																																26	12	39	25	11.5	5.1	48.3	44.4	7.3		4.96	38	76.5	30.2
exclude	339	-103	0	Screen																													2.46817	0.903477	0	19	11	28	18	5.9	3.7	46	50	3	1	3.72	17.1	46	34.9
exclude	339	0	1	000																																21	11	45	18
exclude	339	4	2	003
exclude	339	11	3	014
exclude	339	27	4	028																																				8.8	4.5	34	48	5	13	4.42	23.8	53.8	37
exclude	339	56	5	056																			1	Anaemia		2	2002-09-02		1		6		1000	6.90776	6.00428					9.5	11	71.5	22.8	5.7		4.54	30.3	66.7	31.4
exclude	339	98	6	098																													13.7801	2.62322	1.71975	25	13	33	28	8.8	6.1	78.4	15.3	6.3		4.32	28.3	65.3	31.2
F	300	-146	0	Screen																													1.11075e+10	23.1309	0	24	16	56	7	12.6	2.5	30	60	10			27.6
F	300	0	1	000																													1.12364e+10	23.1424	0.0115382	36	25	58	12
F	300	11	2	014
F	300	27	3	028
F	300	43	4	US1																																				11							33
F	300	56	5	056																													6136.13	8.72195	-14.4089					10.7	3.9	31	62.1	6.9		4.27	32.8	76.8	32.8
F	300	98	6	098																													963890	13.7787	-9.35215	24	14	32	12	11.9	3.5	40.7	53.4	5.9		4.65	36.9	79.2	32.4
F	300	119	7	119																			14	Anaemia		2	2002-11-04		1	2	6		971320000	20.6942	-2.43672	23	9	24	12	10.9	3	23.6	70.6	5.8			34.8	80.9
F	300	210	8	182																													3.70067e+08	19.7292	-3.40169	30	28	22	12	12.7	3.7	41.6	51.6	6.8		4.92	40.3	81.8	31.5
F	300	301	9	266																													4.60683e+09	22.2508	-0.880076	28	25		11	12.2	3.9	38.7	54.4	6.9		5.02	40.6	80.8	30
F	300	392	10	350																													3.32962e+08	19.6235	-3.50734	32	30	36	16	11.6	4.1	39.1	52.1	8.8		4.9	38.5	78.6	30.2
F	307	-139	0	Screen																													1535877000	21.1524	0	32	31	29	9	17.3	4.4	54	34	4	8	4.74	43.5	91.6	39.7
F	307	0	1	000																													1.02794e+10	23.0534	1.90104
F	307	11	2	014
F	307	27	3	028
F	307	56	4	056																													1.31531e+06	14.0896	-7.06279					16.4	5.5	38.2	54.3	7.5		5.28	50	94.6	32.8
F	307	98	5	098																													2.12506e+06	14.5693	-6.58305	28	26	77	13	15.1	5.7	46	44.8	9.2		4.82	46.5	96.5	32.6
F	307	119	6	119																													720466000	20.3954	-0.756959	26	21	63	10	14.3	5.4	37.4	52.1	9.8			45.6	99.4
F	307	210	7	182																													9.48009e+09	22.9725	1.82009	35	35	70	11	15.1	5.7	50	41.2	8.8		4.82	47.7	99	31.6
F	307	301	8	266																													5.13514e+09	22.3594	1.20701					15.9	5.7	52.2	39.6	8.2		5.16	57.7	100.1	30.7
F	307	392	9	350																													3.73143e+09	22.0401	0.88769	33	45	77	12	14.6	4.4	43.4	48.9	7.7		4.83	46.8	96.8	31.3
F	315	-125	0	Screen																													1796225000	21.309	0	22	11	42	13	18.9	15.6	67	28	2	3	4.22	34.6	81.6	54.5
F	315	0	1	000																													9.73346e+09	22.9988	1.68988	20	16	55	13
F	315	11	2	014
F	315	27	3	028
F	315	56	4	056																													80441000	18.203	-3.10592					12.5	3.6	50.9	39.3	9.8		4.42	38.3	86.6	32.8
F	315	98	5	098																			2	ABD PAIN		2	2002-10-14	2002-10-28	1		6	1	2.25829e+07	16.9327	-4.37625	22	16	47	14	11.9	2.9	47.5	47.9	4.6		4.21	36.4	86.5	32.7
F	315	119	6	119																			3	Anaemia		2	2002-11-04		1		6	1	1.08363e+10	23.1062	1.79721	20	11	39	12	12.2	3.4	59.7	32.2	8.1			38.6	87.6
F	315	210	7	182																													9.41974e+09	22.9661	1.65712	22	19	51	17	13.5	3.7	67.1	26.6	6.3		4.89	42.8	87.5	31.5
F	315	301	8	266																													3.08084e+09	21.8485	0.539515	18	15	57	16	11.9	3.3	48	42.9	9.1		4.3	38.5	89.4	31
F	315	392	9	350																													5.00563e+09	22.3338	1.02488	23	22	49	22	12.9	3.2	54.9	35.7	9.4		4.76	42.1	80.4	30.7
F	317	-125	0	Screen																													1261096000	20.9552	0	35	27	36	19	12.9	3	59	40	1		3.5	32.3	92.3	39.9
F	317	0	1	000																													1.15433e+10	23.1694	2.21412
F	317	11	2	014
F	317	27	3	028
F	317	56	4	056																													887937	13.6967	-7.25859					11.2	3.1	44.7	49.1	6.2		3.37	34.1	101.2	32.9
F	317	98	5	098																													710230	13.4733	-7.4819	47	50	61	30
F	317	119	6	119																													1013540000	20.7367	-0.218532	44	61	39	22	11.4	3	32	61	7			35.5	99.7
F	317	210	7	182																													4.72603e+09	22.2764	1.3211	31	40	33	18	11.6	3.3	45.7	47.7	6.6		3.7	37	100	31.5
F	317	301	8	266																													8.66928e+09	22.8831	1.9278	68	138	56	36	12	4.9	65.5	28.7	5.8		3.83	38.5	100.4	31.2
F	317	400	9	350																													1.83277e+09	21.3291	0.373847	82	133	75	41	11.1	4	53.9	39	7.1		3.58	35.6	99.5	31.3
F	321	-119	0	Screen																													94741000	18.3667	0	86	77	61	23	15.9	3.9	50	42	4	4	4.88	38	77.8	41.8
F	321	0	1	000																													4.07299e+10	24.4302	6.06357	58	57	45	12
F	321	4	2	003
F	321	11	3	014
F	321	27	4	028
F	321	56	5	056																													12227.8	9.41147	-8.95519					14.8	4.9	48.7	45.4	5.9		5.41	46.1	85	32.1
F	321	98	6	098																													1551.75	7.34714	-11.0195	43	53	46	15	13.9	4	43.9	51	5.1		5.08	42.6	83.8	32.7
F	321	119	7	119																													4.05553e+08	19.8208	1.45411	50	38	31	10	14.6	4.4	72	26		2		45.7	84.9
F	321	301	8	350																													3.02238e+09	21.8293	3.46265	55	60	38	16	15.6	4.7	37.8	55	7.2		5.88	49.9	84.9	31.7
F	331	-113	0	Screen																													3395136000	21.9456	0	33	22	47	9	14.8	3.7	51	46		3	4.73	34.1	72	43.5
F	331	0	1	000																																48	43	67	26
F	331	10	2	014
F	331	26	3	028
F	331	55	4	056																													99365.3	11.5066	-10.4391					11.4	3.8	45.4	48.3	6.3		4.44	34.5	77.6	33.2
F	331	97	5	098																													5.19539e+06	15.4633	-6.48233	23	11	28	9	11.9	5.6	58.2	34.4	7.4		4.59	36.2	78.9	33
F	331	118	6	119																			6	Anaemia			2002-11-04	2003-02-03	1		6	1	3.16526e+10	24.1781	2.23248	33	12	22	6	12	4.4	39	53	8			37.4	78.4
F	331	209	7	182																													6.21955e+09	22.551	0.605353	29	22	28	10	13.3	4.1	45.9	48	6.1		5.43	42.3	77.9	31.3
F	331	300	8	266																													4.23981e+09	22.1678	0.222174	28	17	31		11.8	4.7	35.3	57.8	6.9		4.93	38.7	77.6	31
F	331	391	9	350																													1.63141e+10	23.5153	1.56969	24	24	20	8	11.7	5.8	49	47	3	1	4.88	37.9	77.5	31
F	332	-112	0	Screen																													1300658000	20.9861	0	43	15	41	11	12.3	3.2	53	44	2	1	3.63	28.9	79.6	42.5
F	332	0	1	000
F	332	11	2	014
F	332	27	3	028
F	332	56	4	056																													2.21361e+06	14.6101	-6.376					12.7	4.8	65.8	29.1	5.1		4.66	38.8	83.2	32.7
F	332	98	5	098																													1.87326e+06	14.4432	-6.54295	30	11	26	14	11.5	4.9	36.5	59.3	4.2		3.99	34.8	87.3	33
F	332	119	6	119																			3	Anaemia		2	2002-11-04	2002-11-09	1		6	1	553872000	20.1324	-0.853692	29	7	33	15	11.2	4	55	38.1	6.9			35.1	87.3
F	332	210	7	182																													3.14044e+09	21.8676	0.881491	25	20	37	17	12.4	6.2	53.8	38.7	7.5		4.62	39.6	85.6	31.4
F	332	301	8	266																													3.36898e+09	21.9379	0.951741	29	25	46	14	12.4	4.6	42.1	51.9	6		4.74	40.2	84.7	31
F	332	392	9	350																													4.69594e+09	22.27	1.28383	41	40	21	17
G	302	-140	0	Screen																													1916931000	21.374	0	23	10	21	11	11.4	3.8	80	18	2		3.91	27.9	71.3	41
G	302	0	1	000																													8.72704e+09	22.8897	1.5157	36	20	59	25
G	302	28	2	028
G	302	30	3	030	2	1	2	36.35	71		0 - No	0 - No	0 - No	0	0	0	0	0	0	0 - No	0 - No	0 - No
G	302	32	4	032	2	1	4	36.8	80		0 - No	0 - No	0 - No	0	0	0	0	0	0	0 - No	0 - No	0 - No
G	302	35	5	035	2	1	7	36.9	72	100/60	0 - No	0 - No	1 - Yes	0	0	0	0	0	0	0 - No	0 - No	0 - No																		11.5	5.4	51.3	42.2	6.5		4.36	35.8	82.2	32.2
G	302	49	6	049	2	1	21	36.4	92	100/60	0 - No	1 - Yes	0 - No	0	0	0	0	0	0	0 - No	0 - No	0 - No
G	302	51	7	051	6	2	2	36.69	82		0 - No	0 - No	0 - No	0	0	0	0	0	0	0 - No	0 - No	0 - No
G	302	53	8	053	6	2	4	37.2	84		0 - No	0 - No	0 - No	0	0	0	0	0	0	0 - No	0 - No	0 - No
G	302	56	9	056	6	2	7				0 - No	0 - No	1 - Yes	0	0	0	0	3	0	0 - No	0 - No	0 - No											2.02689e+07	16.8246	-4.54939					11.5	4.5	47.9	44.4	7.7		4.46	35.6	79.6	32.5
G	302	70	10	070	6	2	21	36.8	66	90/65	0 - No	1 - Yes	0 - No	0	0	0	0	0	0	0 - No	0 - No	0 - No
G	302	72	11	072	10	3	2	36.11	74		0 - No	0 - No	0 - No	0	0	5	0	0	0	0 - No	0 - No	0 - No
G	302	74	12	074	10	3	4	36.45	76		0 - No	0 - No	0 - No	0	0	2	0	0	0	0 - No	0 - No	0 - No
G	302	77	13	077	6	2	28				0 - No	1 - Yes	1 - Yes	0	0	0	0	0	0	0 - No	0 - No	0 - No																		11.5	5.2	39.6	53.9	6.5		4.33	35	80.8	32.8
G	302	77	13	077	10	3	7				0 - No	1 - Yes	1 - Yes	0	0	8	3	0	0	0 - No	0 - No	0 - No																		11.5	5.2	39.6	53.9	6.5		4.33	35	80.8	32.8
G	302	91	14	091	10	3	21	37	64	90/65	0 - No	0 - No	0 - No	0	0	4	0	0	0	0 - No	0 - No	0 - No
G	302	93	15	093	14	4	2	36.2	78		0 - No	0 - No	0 - No	0	0	10	0	0	0	0 - No	0 - No	1 - Yes
G	302	95	16	095	14	4	4	35.28	74		0 - No	0 - No	0 - No	0	0	5	0	0	0	0 - No	0 - No	1 - Yes	7	Left toe stick injury		2	2002-10-12	2002-10-24	1		6	1
G	302	98	17	098																													1.31381e+07	16.391	-4.98297	26	15	36	12	11.5	9.4	78	16.8	5.2		4.41	35.9	81.3	32.2
G	302	119	18	119																			8	Anaemia		2	2002-11-05	2003-02-04			6	1	263692000	19.3903	-1.9837	30	23	34	12	11	3.9	39.3	53.8	6.9		4.22	34.7	82.3	31.8
G	302	210	19	182																													3.87719e+09	22.0784	0.704384	25	15	47	16	12.5	4.8	35.7	57.5	6.8		4.87	39.9	81.9	31.4
G	302	301	20	266																													6.56859e+08	20.303	-1.07101	68	87	26	12	12.3	5.2	44.9	46.9	8.2		4.68	40	85.5	30.8
G	302	392	21	350																													1.54571e+09	21.1587	-0.215245	37	33	39	20	11.4	5.5	55.2	38.5	6.3		4.43	36.8	83.2	30.9
G	306	-140	0	Screen																													251416000	19.3426	0	51	33	32	22	14	3.1	69	28		3	4.17	34.6	83	40.6
G	306	0	1	000																													3.29023e+09	21.9142	2.5716	59	57	66	30
G	306	35	2	028
G	306	37	3	030	2	1	2	35.36	86	0	0 - No	0 - No	0 - No	0	0	0	0	0	0	0 - No	0 - No	0 - No
G	306	39	4	032	2	1	4	36.74	79	0	0 - No	0 - No	0 - No	0	0	0	0	0	0	0 - No	0 - No	0 - No
G	306	42	5	035	2	1	7	36.8	80	120/60	0 - No	0 - No	1 - Yes	0	0	0	0	0	0	0 - No	0 - No	0 - No	3	Anaemia		2	2002-08-20	2002-09-20	1		6	1								11.8	4.3	50.3	40.5	9.2		4.2	36.7	87.5	32.2
G	306	48
G	306	49	6	049	2	1	14	36.8	70	140/60	0 - No	0 - No	0 - No	0	0	0	0	0	0	0 - No	0 - No	0 - No
G	306	51	7	051	6	2	2	36.58	64		0 - No	0 - No	0 - No	0	0	0	0	0	0	0 - No	0 - No	0 - No
G	306	53	8	053	6	2	4	36.4	70	0	0 - No	0 - No	0 - No	0	0	0	0	0	0	0 - No	0 - No	0 - No
G	306	56	9	056	6	2	7			0	0 - No	0 - No	1 - Yes	0	0	0	0	0	0	0 - No	0 - No	0 - No											535617	13.1912	-6.15145					12.5	4.4	46.7	46.4	6.9		4.49	38.8	86.4	32.4
G	306	70	10	070	6	2	21	36.1	72	110/70	0 - No	0 - No	0 - No	0	0	0	0	0	0	0 - No	0 - No	0 - No
G	306	72	11	072	10	3	2	36.64	64	0	0 - No	0 - No	0 - No	0	0	5	0	0	0	0 - No	1 - Yes	0 - No
G	306	74	12	074	10	3	4	36.09	68	0	0 - No	0 - No	0 - No	0	0	2	0	0	0	0 - No	0 - No	0 - No
G	306	77	13	077	10	3	7				0 - No	0 - No	0 - No	0	0	8	3	0	0	0 - No	0 - No	0 - No																		13.3	4.3	39.6	53	7.4		4.68	41	87.5	32.4
G	306	77	13	077	6	2	28				0 - No	0 - No	1 - Yes	0	0	0	0	0	0	0 - No	0 - No	0 - No																		13.3	4.3	39.6	53	7.4		4.68	41	87.5	32.4
G	306	91	14	091	10	3	21	37	72	110/72	0 - No	0 - No	0 - No	0	0	5	0	0	0	0 - No	0 - No	0 - No
G	306	93	15	093	14	4	1	36.1	70	0	0 - No	0 - No	0 - No	0	0	5	0	0	0	0 - No	0 - No	0 - No
G	306	95	16	095	14	4	4	36.4	89	0	0 - No	0 - No	0 - No	0	0	3	0	0	0	0 - No	0 - No	0 - No
G	306	98	17	098	10	3	28				0 - No	1 - Yes	1 - Yes	0	0	2	0	0	0	0 - No	0 - No	0 - No											148691000	18.8174	-0.525239	32	32	50	32	13.2	4.7	47.6	45	7.4		4.65	40.4	86.8	32.8
G	306	98	17	098	14	4	7				0 - No	0 - No	1 - Yes	0	0	5				0 - No	0 - No	0 - No											148691000	18.8174	-0.525239	32	32	50	32	13.2	4.7	47.6	45	7.4		4.65	40.4	86.8	32.8
G	306	119	18	119																													1.22774e+08	18.6259	-0.716763	38	43	38	31	13.4	6.2	53.8	35.5	10.7		4.66	40.6	87.2	32.9
G	306	210	19	182																													1.10187e+09	20.8203	1.47765	79	55	60	35	12.8	5.5	47.2	45.2	7.6		4.41	38.8	88	33.1
G	306	307	20	266																													6.78173e+08	20.3349	0.992293	85	117	33		14.9	3.8	37.2	55.6	7.2		5.3	46.4	87.5	32.1
G	306	392	21	350
G	313	-139	0	Screen																													1.47608e+09	21.1127	0	46	18	37	22	13.9	5.1	39	45	15	1	4.52	34.1	75.4	40.7
G	313	0	1	000
G	313	1
G	313	4	2	003
G	313	10	3	014
G	313	28	4	028
G	313	30	5	030	4	1	2	36.4	66		0 - No	0 - No	0 - No	0	0	0	0	0	0	0 - No	0 - No	0 - No
G	313	32	6	032	4	1	4	36.7	78		0 - No	0 - No	0 - No	0	0	0	0	0	0	0 - No	0 - No	0 - No
G	313	35	7	035	4	1	7	35.4	68	90/50	0 - No	1 - Yes	1 - Yes	0	0	0	0	0	0	0 - No	0 - No	0 - No	2	MALARIA		2	2002-08-13	2002-08-20	1		6	1								12	5.7	43.2	50.4	6.4		4.43	36.7	82.9	32.7
G	313	49	8	049	4	1	21	36.5	74	100/60	0 - No	1 - Yes	0 - No	0	0	0	0	0	0	0 - No	0 - No	0 - No
G	313	51	9	051	8	2	2	36.2	74		0 - No	0 - No	0 - No	0	0	0	0	0	0	0 - No	0 - No	0 - No
G	313	53	10	053	8	2	4	36.4	66		0 - No	0 - No	0 - No	0	0	0	0	0	0	0 - No	0 - No	0 - No
G	313	56	11	056	8	2	7				0 - No	0 - No	1 - Yes	0	0	0	0	0	0	0 - No	0 - No	0 - No											172290	12.0569	-9.05572					12.2	6.2	41.5	51.4	7.1		4.55	37.6	82.6	32.5
G	313	70	12	070	8	2	21	36.4	80	120/75	0 - No	0 - No	0 - No	0	0	0	0	0	0	0 - No	0 - No	0 - No
G	313	72	13	072	12	3	2	36.2	68		0 - No	0 - No	0 - No	1	0	13	5	0	0	0 - No	0 - No	0 - No
G	313	74	14	074	12	3	4	36.5	76		0 - No	0 - No	0 - No	0		12	8	0	0	0 - No	0 - No	0 - No
G	313	77	15	077	8	2	28				0 - No	1 - Yes	1 - Yes	0	0	0	0	0	0	0 - No	0 - No	0 - No																		11.7	7.1	48.5	43.6	7.9		4.39	35.9	81.7	32.8
G	313	77	15	077	12	3	7				0 - No	1 - Yes	1 - Yes	0	3	12	5	0	0	0 - No	0 - No	0 - No																		11.7	7.1	48.5	43.6	7.9		4.39	35.9	81.7	32.8
G	313	91	16	091	12	3	21	37	68	90/60	0 - No	0 - No	0 - No	0	0	4	0	0	0	0 - No	0 - No	0 - No
G	313	93	17	093	16	4	2	36.7	70		0 - No	0 - No	0 - No	1	0	10	0	0	0	0 - No	0 - No	0 - No
G	313	95	18	095	16	4	4	36.4	68		0 - No	0 - No	0 - No	0	0	14	6	0	0	0 - No	0 - No	0 - No
G	313	98	19	098	16	4	7				0 - No	0 - No	1 - Yes	0	0	4	1	0	0	0 - No	0 - No	0 - No											167517000	18.9366	-2.17606	43	16	26	29	12.1	7.6	48.4	44.1	7.5		4.5	37.2	82.7	32.6
G	313	98	19	098	12	3	28				0 - No	0 - No	1 - Yes	0	0	4	0	0	0	0 - No	0 - No	0 - No											167517000	18.9366	-2.17606	43	16	26	29	12.1	7.6	48.4	44.1	7.5		4.5	37.2	82.7	32.6
G	313	119	20	119																			10	ANAEMIA		2	2002-11-05		1		6	1	385921000	19.7711	-1.34151	38	9	39	17	10.3	7.7	43.3	47.2	9.5		3.9	32.6	83.7	31.7
G	313	210	21	182																													5.6876e+09	22.4616	1.3489	42	13	36	35	8.3	5.9	72	21.9	6.1		4.26	28.4	66.7	29.4
G	313	301	22	266																													7.67866e+09	22.7617	1.64905	54	25	22	25	11.4	5.4	44.6	49.5	5.9		4.29	36.9	86.1	30.8
G	313	392	23	350																													1.05673e+10	23.081	1.96837	60	25	49	43	12.9	6	44	50	6		4.99	41.5	83.2	31
G	318	-126	0	Screen																													94044000	18.3593	0	47	25	41	17	18.2	25.1	72	20	4	2	4.54	33.6	74.1	54
G	318	0	1	000																													5.75643e+09	22.4736	4.11431	52	45	65	28
G	318	4	2	003
G	318	10	3	014
G	318	28	4	028
G	318	30	5	030	4	1	2	36.7	78		0 - No	0 - No	0 - No	0	0	0	0	0	0	0 - No	0 - No	0 - No
G	318	32	6	032	4	1	4	36.2	66		0 - No	0 - No	0 - No	0	0	0	0	0	0	0 - No	0 - No	0 - No
G	318	35	7	035	4	1	7	36.5	72	100/70	0 - No	1 - Yes	1 - Yes	0	0	0	0	0	0	1 - Yes	1 - Yes	0 - No	3	ANAEMIA		2	2002-08-13		1		6	1								11.1	5.9	58.5	35.6	5.9		4.37	34.8	79.5	32
G	318	49	8	049	4	1	21	36.4	73	120/60	0 - No	0 - No	0 - No	0	0	0	0	0	0	0 - No	0 - No	0 - No
G	318	51	9	051	8	2	2	36.3	68		0 - No	0 - No	0 - No	0	0	0	0	0	0	0 - No	0 - No	0 - No
G	318	53	10	053	8	2	4	36.7	74		0 - No	0 - No	0 - No	0	0	0	0	0	0	0 - No	0 - No	0 - No
G	318	56	11	056	8	2	7				0 - No	0 - No	1 - Yes	0	0	0	0	0	0	0 - No	0 - No	0 - No	4	MALARIA		2	2002-09-03	2002-09-08	1		6	1	1.21274e+06	14.0084	-4.35088					11.1	4.3	47.1	46.8	6.1		4.27	33.7	78.9	33.1
G	318	70	12	070	8	2	21	36.4	78	120/55	0 - No	0 - No	0 - No	0	0	0	0	0	0	0 - No	0 - No	0 - No
G	318	72	13	072	12	3	2	36.1	72		0 - No	0 - No	0 - No	1	6	12	8	0	0	0 - No	0 - No	0 - No
G	318	74	14	074	12	3	4	36.3	64		0 - No	0 - No	0 - No	0	5	10	8	0	0	0 - No	0 - No	0 - No
G	318	77	15	077	12	3	7				0 - No	0 - No	1 - Yes	0	0	8	5	0	0	0 - No	0 - No	0 - No																		11.6	4.6	44.7	47.6	7.7		4.45	35.6	79.8	32.6
G	318	77	15	077	8	2	28				0 - No	0 - No	1 - Yes	0	0	0	0	0	0	0 - No	0 - No	0 - No																		11.6	4.6	44.7	47.6	7.7		4.45	35.6	79.8	32.6
G	318	91	16	091	12	3	21	36	60	100/65	0 - No	0 - No	0 - No	0	0	5	0	0	0	0 - No	0 - No	0 - No
G	318	93	17	093	16	4	2	36.4	64		0 - No	0 - No	0 - No	1	5	10	0	0	0	0 - No	0 - No	0 - No	6	ITCHY SKIN RASH		2	2002-10-10	2002-10-19	1		1	1
G	318	93	17	093	16	4	2	36.4	64		0 - No	0 - No	0 - No	1	5	10	0	0	0	0 - No	0 - No	0 - No	5	LT DELTOID ULCERATION	3	2	2002-10-10	2002-10-19	1		1	1
G	318	95	18	095	16	4	4	36.2	66		0 - No	0 - No	0 - No	0	7	13	6	0	0	0 - No	0 - No	0 - No
G	318	98	19	098	12	3	28				0 - No	0 - No	1 - Yes	0	0	3	0	0	0	0 - No	0 - No	0 - No											464451000	19.9564	1.59709	71	93	29	18	12	4.1	34.4	58.4	7.2		4.66	37.5	80.5	31.9
G	318	98	19	098	16	4	7				0 - No	1 - Yes	1 - Yes	0	0	3	0	1	0	0 - No	0 - No	0 - No											464451000	19.9564	1.59709	71	93	29	18	12	4.1	34.4	58.4	7.2		4.66	37.5	80.5	31.9
G	318	119	20	119																			8	ANAEMIA			2002-11-05				6		385884	12.8633	-5.49598	66	82	37	38	12.2	3.8	67	31	2		4.79	38.5	80.3	31.7
G	318	230	21	182	12	3	160				0 - No	0 - No	1 - Yes	0	0	0	0	0	0	0 - No	0 - No	0 - No											2.17416e+08	19.1973	0.838048	126	32	66	38	11.3	3.5	41.7	51	7.3		4.67	35.9	76.8	31.4
G	318	230	21	182	16	4	139				0 - No	0 - No	1 - Yes	0	0	0	0	2	0	0 - No	0 - No												2.17416e+08	19.1973	0.838048	126	32	66	38	11.3	3.5	41.7	51	7.3		4.67	35.9	76.8	31.4
G	318	301	22	266																													9.03514e+07	18.3192	-0.0400564	68	83	40	32	12.1	4.4	46.9	46.1	7		5.04	40	79.4	30.2
G	318	392	23	350																													1.97755e+07	16.8	-1.55932	53	69	54	38	11.7	3.5	36.7	55.9	7.4		4.69	38.1	81.3	30.7
G	327	-119	0	Screen																													233242000	19.2676	0	48	25	50		13	3.8	55	39	3	3	4.08	31.5	77.1	41.5
G	327	0	1	000																																32	16	95	25
G	327	10	2	014
G	327	28	3	028
G	327	30	4	030	3	1	2	36.7	64		0 - No	0 - No	0 - No	0	0	0	0	0	0	0 - No	0 - No	0 - No
G	327	32	5	032	3	1	4	36.3	74		0 - No	0 - No	0 - No	0	0	0	0	0	0	0 - No	0 - No	0 - No	1	Cough, cold, chest pain		2	2002-08-10	2002-08-16	1		6	1
G	327	35	6	035	3	1	7	36.5	80	90/60	0 - No	1 - Yes	1 - Yes	0	0	0	0	0	0	0 - No	0 - No	0 - No	2	Anaemia		2	2002-08-13	2002-09-24	1		6	1								11.8	4.2	44.7	48.2	7.1		4.35	36.2	83.2	32.8
G	327	49	7	049	3	1	21	36.5	80	100/60	0 - No	0 - No	0 - No	0	0	0	0	0	0	0 - No	0 - No	0 - No
G	327	51	8	051	7	2	2	36.3	68		0 - No	0 - No	0 - No	0	0	0	0	0	0	0 - No	0 - No	0 - No
G	327	53	9	053	7	2	4	36.1	78		0 - No	0 - No	0 - No	0	0	0	0	0	0	0 - No	0 - No	0 - No
G	327	56	10	056	7	2	7				0 - No	0 - No	1 - Yes	0	0	0	0	0	0	0 - No	0 - No	0 - No											712435000	20.3842	1.11661					12.1	4.9	30.3	63.6	6.1		4.41	36.1	81.8	33.6
G	327	70	11	070	7	2	21	36.4	66	100/70	0 - No	0 - No	0 - No	0	0	0	0	0	0	0 - No	0 - No	0 - No
G	327	72	12	072	11	3	2	36.3	66		0 - No	0 - No	0 - No	1	8	13	4	0	0	0 - No	0 - No	0 - No
G	327	74	13	074	11	3	4	36.2	70		0 - No	0 - No	0 - No		6	8	7	0	0	0 - No	0 - No	0 - No
G	327	77	14	077	11	3	7				0 - No	1 - Yes	1 - Yes	0	5	6	6	0	0	1 - Yes	1 - Yes	0 - No																		12.9	3.3	46.1	45.6	8.3		4.81	38.1	79.2	33.9
G	327	77	14	077	7	2	28				0 - No	1 - Yes	1 - Yes	0	0	0	0	0	0	1 - Yes	1 - Yes	0 - No																		12.9	3.3	46.1	45.6	8.3		4.81	38.1	79.2	33.9
G	327	91	15	091	11	3	21	36	78	90/60	0 - No	0 - No	0 - No	0	0	3	0	0	0	0 - No	0 - No	0 - No
G	327	93	16	093	15	4	2	36.1	72		0 - No	0 - No	0 - No	1	4	12	0	0	0	0 - No	0 - No	0 - No
G	327	95	17	095	15	4	4	36.3	68		0 - No	0 - No	0 - No	0	6	14	5	0	0	0 - No	0 - No	0 - No
G	327	98	18	098	15	4	7				0 - No	0 - No	1 - Yes	0	0	4	0	0	0	0 - No	0 - No	0 - No	7	Malaria		2	2002-10-15	2002-10-17	1		6	1	242318000	19.3058	0.0381744	46	51	31	19	11.4	4	34.8	60.1	5.1		4.26	34.8	81.5	32.8
G	327	98	18	098	11	3	28				0 - No	0 - No	1 - Yes	0	0	2	0	0	0	0 - No	0 - No	0 - No	8	Anaemia		2	2002-10-15		1		6	1	242318000	19.3058	0.0381744	46	51	31	19	11.4	4	34.8	60.1	5.1		4.26	34.8	81.5	32.8
G	327	98	18	098	15	4	7				0 - No	0 - No	1 - Yes	0	0	4	0	0	0	0 - No	0 - No	0 - No	8	Anaemia		2	2002-10-15		1		6	1	242318000	19.3058	0.0381744	46	51	31	19	11.4	4	34.8	60.1	5.1		4.26	34.8	81.5	32.8
G	327	98	18	098	11	3	28				0 - No	0 - No	1 - Yes	0	0	2	0	0	0	0 - No	0 - No	0 - No	7	Malaria		2	2002-10-15	2002-10-17	1		6	1	242318000	19.3058	0.0381744	46	51	31	19	11.4	4	34.8	60.1	5.1		4.26	34.8	81.5	32.8
G	327	119	19	119																													3.86041e+07	17.4689	-1.79872	52	51	26	22	12.3	4.5	46	49	5		4.53	37.7	83.2	32.5
G	327	210	20	182																													6.93302e+07	18.0544	-1.2132	31	18	43	31	12.1	4.7	29.7	63.1	7.2		4.56	37.4	82	32.5
G	327	301	21	266																													5.58595e+07	17.8384	-1.42924	40	37	24	21	12.1	3.5	32.9	61.8	5.3		4.55	38.2	83.9	31.7
G	327	392	22	350																													7.03033e+07	18.0683	-1.19926	27	15	35	25	10.5	4.7	41.4	51.8	6.8		4.09	33.5	82	31.5
G	357	-22	0	Screen																													1318510000	20.9998	0	30	8			16	5	42	51.8	6.2			44.1	87.4
G	357	0	1	000																													1.31407e+10	23.299	2.29921	30	11	74	26
G	357	4	2	003
G	357	10	3	014
G	357	28	4	028
G	357	30	5	030	4	1	2	36.4	68		0 - No	0 - No	0 - No		0	0	0	0	0	0 - No	0 - No	0 - No
G	357	32	6	032	4	1	4	36.7	76		0 - No	0 - No	0 - No		0	0	0	0	0	0 - No	0 - No	0 - No
G	357	36	7	035	4	1	8	36.4	76	110/70	0 - No	0 - No	1 - Yes		0	0	0	0	0	0 - No	0 - No	0 - No																		14.4	4.2	39.9	54.6	5.5		5.16	45.3	87.8	31.8
G	357	49	8	049	4	1	21	36.6	86	100/60	0 - No	0 - No	0 - No		0	0	0	0	0	0 - No	0 - No	0 - No
G	357	51	9	051	8	2	2	36.7	66		0 - No	0 - No	0 - No		0	0	0	0	0	0 - No	0 - No	0 - No
G	357	53	10	053	8	2	4	36.3	72		0 - No	0 - No	0 - No		0	0	0	0	0	0 - No	0 - No	0 - No
G	357	56	11	056	8	2	7				0 - No	0 - No	1 - Yes		0	0	0	0	0	0 - No	0 - No	0 - No											1.34106e+06	14.109	-6.8908					14	4.9	41.5	51	7.5		4.98	43	86.3	32.5
G	357	70	12	070	8	2	21	36.2	80	120/70		1 - Yes	0 - No		0	0	0	0	0	0 - No	0 - No	0 - No																									42
G	357	72	13	072	12	3	2	36.2	72		0 - No	0 - No	0 - No		0	12	6	0	0	0 - No	0 - No	0 - No
G	357	74	14	074	12	3	4	36.1	64	0	0 - No	0 - No	0 - No			12	8	0	0	0 - No	0 - No	0 - No
G	357	77	15	077	12	3	7				0 - No	0 - No	1 - Yes		0	5	6	0	0	0 - No	0 - No	0 - No
G	357	77	15	077	8	2	28				0 - No	0 - No	1 - Yes	0	0	0	0	0	0	0 - No	0 - No	0 - No
G	357	91	16	091	12	3	21	36	88	100/65	0 - No	0 - No	0 - No		2	3	0	0	0	0 - No	0 - No	0 - No	7	COUGH, CHESTPAIN		2	2002-10-08	2002-10-21	2		6	1
G	357	93	17	093	16	4	2	36.5	112	0	0 - No	1 - Yes	0 - No		0	14	0	0	0	0 - No	0 - No	0 - No	8	HARDNESS LT DELTOID	12	2	2002-10-10	2002-10-17	1		1	1
G	357	95	18	095	16	4	4	36.1	88	0	0 - No	0 - No	0 - No		0	12	0	0	0	0 - No	0 - No	0 - No
G	357	98	19	098	12	3	28				0 - No	1 - Yes	1 - Yes	0	0	2	0	0	0	0 - No	0 - No	0 - No											3.18634e+07	17.277	-3.7228	33	15	41	19	13.2	5.3	33.5	57.7	8.8		4.68	39.9	85.4	33
G	357	98	19	098	16	4	7			0	0 - No	1 - Yes	1 - Yes		0	4	0	0	0	0 - No	0 - No	0 - No											3.18634e+07	17.277	-3.7228	33	15	41	19	13.2	5.3	33.5	57.7	8.8		4.68	39.9	85.4	33
G	357	119	20	119																													1103146000	20.8214	-0.178336	25	14	45	19	13.9	4.4	36.4	55.8	7.8		4.91	43.8	89.2	31.8
G	357	251	21	182																													3.10205e+08	19.5527	-1.44702	32	25	38	4	14.7	4.1	45.6	47.5	6.9		5.27	47	89	31.4
G	357	301	22	266																													2.18222e+09	21.5036	0.503839	28	23	49	26	14.4	4	35.2	59.4	5.4		5.22	46.5	89.2	31
G	357	392	23	350																													2.25302e+09	21.5355	0.535771	26	17	56	24	14.3	4	36.1	54.8	9.1		5.33	46.5	87.1	30.8
I	077	-7	0	Screen																			1	DERMATITIS? SCABIES		2	2003-12-01		1	1	6					28	17	57	23	10.4	3.5	35.5	58.7	7.8		5.55	35.6	64.1	29.3
I	077	0	1	000																													3.29361e+08	19.6127	0
I	077	2	2	003
I	077	4	3	007
I	077	14	4	014
I	077	28	5	028
I	077	30	6	030	5	1	2	36	66		0 - No	0 - No	0 - No	0	0	0	0	0	0	0 - No	0 - No	0 - No
I	077	32	7	032	5	1	4	36.3	70		0 - No	0 - No	0 - No	0	0	0	0	0	0	0 - No	0 - No	0 - No
I	077	35	8	035	5	1	7		64	100/65	0 - No	0 - No	1 - Yes	0	0	0	0	0	0	0 - No	0 - No	0 - No														37	21	38		11.6	4.5	41.6	50.8	7.6		6.18	39.8	64.4	29.1
I	077	49	9	049	5	1	21	36.4	66	110/80	0 - No	0 - No	0 - No	0	0	0	0	0	0	0 - No	0 - No	0 - No
I	077	51	10	051	9	2	2	36.2	66		0 - No	0 - No	0 - No	0	0	0	0	0	0	0 - No	0 - No	0 - No
I	077	51	10	051	5	1	23	36.2	66		0 - No	0 - No	0 - No	0	0	0	0	0	0	0 - No	0 - No	0 - No
I	077	53	11	053	5	1	25	36.4	60		0 - No	0 - No	0 - No	0	0	0	0	0	0	0 - No	0 - No	0 - No
I	077	53	11	053	9	2	4	36.4	60		0 - No	0 - No	0 - No	0	0	0	0	0	0	0 - No	0 - No	0 - No
I	077	63	12	056	5	1	35	36	68	110/70	0 - No	0 - No	0 - No	0	0	0	0	0	0	0 - No	0 - No	0 - No											317449	12.6681	-6.94459	33	22	69	34	10.5	4.1	43.2	49.1	7.7		5.68	36.3	63.9	29
I	077	63	12	056	9	2	14	36	68	110/70	0 - No	0 - No	1 - Yes	0	0	0	0	0	0	0 - No	0 - No	0 - No											317449	12.6681	-6.94459	33	22	69	34	10.5	4.1	43.2	49.1	7.7		5.68	36.3	63.9	29
I	077	70	13	070	9	2	21	36.4	64	110/70	0 - No	0 - No	0 - No	0	0	0	0	0	0	0 - No	0 - No	0 - No
I	077	70	13	070	5	1	42	36.4	64	110/70	0 - No	0 - No	0 - No	0	0	0	0	0	0	0 - No	0 - No	0 - No
I	077	72	14	072	9	2	23	36.4	60		0 - No	0 - No	0 - No	0	0	0	0	0	0	0 - No	0 - No	0 - No
I	077	72	14	072	13	3	2	36.4	60		0 - No	0 - No	0 - No	1	8	10	0	0	0	0 - No	0 - No	0 - No
I	077	74	15	074	9	2	25	36.2	68		0 - No	0 - No	0 - No	0	0	0	0	0	0	0 - No	0 - No	0 - No
I	077	74	15	074	13	3	4	36.2	68		0 - No	0 - No	0 - No	1	12	14	9	0	0	0 - No	0 - No	0 - No
I	077	77	16	077	9	2	28	37.1	72	110/60	0 - No	0 - No	1 - Yes	0	0	0	0	0	0	0 - No	0 - No	0 - No											271421	12.5114	-7.10124	33	25	29	39	10.7	3.5	38.3	55.2	6.5		5.56	35.9	64.5	29.8
I	077	77	16	077	13	3	7	37.1	72	110/60	0 - No	0 - No	1 - Yes	1	7	14	4	0	0	0 - No	0 - No	0 - No											271421	12.5114	-7.10124	33	25	29	39	10.7	3.5	38.3	55.2	6.5		5.56	35.9	64.5	29.8
I	077	98	17	098	13	3	28	36.3	64	110/70	0 - No	0 - No	1 - Yes	0	0	0	0	0	0	0 - No	0 - No	0 - No	2	SHINY PLAQUE	2	2	2004-03-15		1	1	1		3.67253e+09	22.0241	2.41148	43	40	57	40	10.7	3.3	41	50.9	8.1		5.86	38.1	64.9	28.1
I	077	98	17	098	9	2	49	36.3	64	110/70	0 - No	0 - No	1 - Yes	0	0	0	0	0	0	0 - No	0 - No	0 - No	2	SHINY PLAQUE	2	2	2004-03-15		1	1	1		3.67253e+09	22.0241	2.41148	43	40	57	40	10.7	3.3	41	50.9	8.1		5.86	38.1	64.9	28.1
I	077	161	18	161	13	3	91	36.7	70		0 - No	0 - No	1 - Yes	0	0	0	0	2	0	0 - No	0 - No	0 - No											2.34292e+09	21.5747	1.962	37	24	56	31	10.3	3.5	49.8	42	8.2		5.86	37	63	27.9
I	077	224	19	245	13	3	154	36.43	72		0 - No	0 - No	1 - Yes	0	0	0	0	2	0	0 - No	0 - No	0 - No											4.29609e+09	22.181	2.56831	36	22	51	33	10.5	3.5	46.1	45	8.9		5.7	33.7	59.1	31.3
I	077	296	20	329	13	3	226	36.38	68	100/60	0 - No	0 - No	1 - Yes	0	0	0	0	2		0 - No	0 - No	0 - No											3.6601e+09	22.0208	2.40809	40	20	52	37	12.2	4.1	51.6	40.8	7.6		5.71	37.3	65.3	32.7
I	099	-56	0	Screen																													1.03264e+08	18.4528	0	125	154	79	31	13.6	5.5	39.2	53.1	7.7		5.44	45.1	82.9	30.2
I	099	0	1	000
I	099	2	2	003
I	099	4	3	007
I	099	14	4	014
I	099	30	5	028
I	099	32	6	030	5	1	2	36.51	64		0 - No	0 - No	0 - No	0	0	0	0	0	0	0 - No	0 - No	0 - No
I	099	34	7	032	5	1	4	36.14	66		0 - No	0 - No	0 - No	0	0	0	0	0	0	0 - No	0 - No	0 - No
I	099	36	8	035	5	1	6	36.4	68	110/70	0 - No	0 - No	1 - Yes	0	0	0	0	0	0	0 - No	0 - No	0 - No														54	37	96
I	099	49	9	049	5	1	19	36.1	64	100/70	0 - No	0 - No	0 - No	0	0	0	0	0	0	0 - No	0 - No	0 - No
I	099	51	10	051	5	1	21	36.24	76		0 - No	0 - No	0 - No	0	0	0	0	0	0	0 - No	0 - No	0 - No
I	099	51	10	051	9	2	2	36.24	76		0 - No	0 - No	0 - No	0	0	0	0	0	0	0 - No	0 - No	0 - No
I	099	53	11	053	5	1	23	35.2	80		0 - No	0 - No	0 - No	0	0	0	0	0	0	0 - No	0 - No	0 - No
I	099	53	11	053	9	2	4	35.2	80		0 - No	0 - No	0 - No	0	0	0	0	0	0	0 - No	0 - No	0 - No
I	099	63	12	056	9	2	14	36.4	60	100/60	0 - No	0 - No	1 - Yes	0	0	0	0	0	0	0 - No	0 - No	0 - No											134.179	4.89917	-13.5536	30	34	110	13	13.7	5	34.4	58.9	6.7		5.24	44.4	84.6	30.8
I	099	63	12	056	5	1	33	36.4	60	100/60	0 - No	0 - No	1 - Yes	0	0	0	0	0	0	0 - No	0 - No	0 - No											134.179	4.89917	-13.5536	30	34	110	13	13.7	5	34.4	58.9	6.7		5.24	44.4	84.6	30.8
I	099	70	13	070	9	2	21	36.2	70	100/60	0 - No	0 - No	0 - No	0	0	0	0	0	0	0 - No	0 - No	0 - No
I	099	70	13	070	5	1	40	36.2	70	100/60	0 - No	0 - No	0 - No	0	0	0	0	0	0	0 - No	0 - No	0 - No
I	099	72	14	072	9	2	23	35.14	73		0 - No	0 - No	0 - No	0	0	0	0	0	0	0 - No	0 - No	0 - No
I	099	72	14	072	13	3	2	35.14	73		0 - No	0 - No	0 - No	0	0	2	2	0	0	0 - No	0 - No	0 - No
I	099	74	15	074	13	3	4	38.1	75		0 - No	0 - No	0 - No	0	0	1	1	0	0	0 - No	0 - No	0 - No	1	FEVER		2	2004-02-20		1	1	1
I	099	74	15	074	9	2	25	38.01	75		0 - No	0 - No	0 - No	0	0	0	0	0	0	0 - No	0 - No	0 - No	1	FEVER		2	2004-02-20		1	1	1
I	099	77	16	077	9	2	28	36.1	72	100/60	0 - No	0 - No	1 - Yes	0	0	0	0	0	0	0 - No	0 - No	0 - No											91.1541	4.51255	-13.9403	31	32	48	23	13.3	6	54.2	89.1	6.7		5.22	43.5	83.4	30.5
I	099	77	16	077	13	3	7	36.1	72	100/60	0 - No	0 - No	0 - No	0	8	11	5	0	0	0 - No	0 - No	0 - No											91.1541	4.51255	-13.9403	31	32	48	23	13.3	6	54.2	89.1	6.7		5.22	43.5	83.4	30.5
I	099	105	17	098	13	3	35	36.41	68	100/60	0 - No	0 - No	1 - Yes	0	0	0	0	4	0	0 - No	0 - No	0 - No	2	SHINY PLAQUE	4	2	2004-03-22		1	1	1		735616	13.5085	-4.94434	32	35	62	15	13.3	6.1	60.1	32.8	7.1		5.21	44.2	84.7	30.2
I	099	105	17	098	9	2	56	36.41	68	100/60	0 - No	0 - No	1 - Yes	0	0	0	0	0	0	0 - No	0 - No	0 - No	2	SHINY PLAQUE	4	2	2004-03-22		1	1	1		735616	13.5085	-4.94434	32	35	62	15	13.3	6.1	60.1	32.8	7.1		5.21	44.2	84.7	30.2
I	099	161	18	161	13	3	91	35.89	68		0 - No	0 - No	1 - Yes	0	0	0	0	2	0	0 - No	0 - No	0 - No											1.65206e+06	14.3175	-4.13527	51	47	70	13	14.1	8.6	45.1	49.5	5.4		4.32	41.9	82.6	34.8
I	099	232	19	245	13	3	162	36.7	70		0 - No	0 - No	1 - Yes	0	0	0	0	4	0	0 - No	0 - No	0 - No											2.75079e+09	21.7352	3.28235	147	188	91	2	15	4.2	45.1	48.4	6.5		5.62	44.1	78.5	34
I	099	295	20	329	13	3	225	36.37	72	100/60	0 - No	0 - No	1 - Yes	0	0	0	0	5	0	0 - No	0 - No	0 - No											1.41924e+09	21.0734	2.62059	168	178	61	32	16.2	5.1	46.4	46	7.6		5.65	47.3	83.7	34.2
I	162	-14	0	Screen																													5.98573e+09	22.5126	0	21	25	82	31	14.3	8.9	59	34.6	6.4		5.17	46.1	89.2	31
I	162	-7	1	000
I	162	0	2	007
I	162	12	3	014
I	162	28	4	028
I	162	30	5	030	4	1	2	36.4	68		0 - No	0 - No	0 - No	0	0	0	0	0	0	0 - No	0 - No	0 - No
I	162	33	6	032	4	1	5	36	74		0 - No	0 - No	0 - No	0	0	0	0	0	0	0 - No	0 - No	0 - No
I	162	36	7	035	4	1	8	36.5	66	100/75	0 - No	0 - No	1 - Yes	0	0	0	0	0	0	0 - No	0 - No	0 - No														38	12	38		14.1	8.6	55.4	39.3	5.3		5.13	46.4	90.4	30.5
I	162	53	8	049	4	1	25	35.35	76	110/50	0 - No	0 - No	0 - No	0	0	0	0	0	0	0 - No	0 - No	0 - No
I	162	55	9	051	4	1	27	36.4	68		0 - No	0 - No	0 - No	0	0	0	0	0	0	0 - No	0 - No	0 - No
I	162	55	9	051	8	2	2	36.4	68		0 - No	0 - No	0 - No	0	0	0	0	0	0	0 - No	0 - No	0 - No
I	162	57	10	053	4	1	29	36.5	66		0 - No	0 - No	0 - No	0	0	0	0	0	0	0 - No	0 - No	0 - No
I	162	57	10	053	8	2	4	36.5	66		0 - No	0 - No	0 - No	0	0	0	0	0	0	0 - No	0 - No	0 - No
I	162	58	11	056	8	2	5	35.9	64	110/60	0 - No	0 - No	1 - Yes	0	0	0	0	0	0	0 - No	0 - No	0 - No											1.02058e+09	20.7436	-1.76901	18	15	52	17	15.2	6.6	60.3	33.5	6.2		5.41	48.1	88.9	31.7
I	162	58	11	056	4	1	30	35.9	64	100/65	0 - No	0 - No	1 - Yes	0	0	0	0	0	0	0 - No	0 - No	0 - No											1.02058e+09	20.7436	-1.76901	18	15	52	17	15.2	6.6	60.3	33.5	6.2		5.41	48.1	88.9	31.7
I	162	67	12	070	4	1	39	36.8	80	110/60	0 - No	0 - No	0 - No	0	0	0	0	0	0	0 - No	0 - No	0 - No
I	162	67	12	070	8	2	14	36.8	80	110/60	0 - No	0 - No	0 - No	0	0	0	0	0	0	0 - No	0 - No	0 - No
I	162	69	13	072	8	2	16	36.6	74		0 - No	0 - No	0 - No	0	0	0	0	0	0	0 - No	0 - No	0 - No
I	162	69	13	072	12	3	2	36.6	74		0 - No	0 - No	0 - No	1	0	8	0	0	0	0 - No	0 - No	0 - No
I	162	71	14	074	8	2	18	36.4	66		0 - No	0 - No	0 - No	0	0	0	0	0	0	0 - No	0 - No	0 - No
I	162	71	14	074	12	3	4	36.4	66		0 - No	0 - No	0 - No	1	4	12	6	0	0	0 - No	0 - No	0 - No
I	162	74	15	077	8	2	21	35.8	84	110/60	0 - No	0 - No	1 - Yes	0	0	0	0	0	0	0 - No	0 - No	0 - No											7.52687e+06	15.834	-6.67866	21	12	65	18	14.6	5.6	48	43.7	8.3		5.23	48.1	92	30.4
I	162	74	15	077	12	3	7	35.8	84	110/60	0 - No	0 - No	1 - Yes	0	0	10	0	0	0	0 - No	0 - No	0 - No											7.52687e+06	15.834	-6.67866	21	12	65	18	14.6	5.6	48	43.7	8.3		5.23	48.1	92	30.4
I	162	98	16	098	8	2	45	36.42	70	110/60	0 - No	0 - No	1 - Yes	0	0	0	0	0	0	0 - No	0 - No	0 - No	3	SHINY PLAQUE	5	2	2004-03-22		1	1	1		9.09769e+09	22.9313	0.418642	31	29	39	17	13.3	5.4	54	40.3	5.7		4.83	44.2	91.5	30.1
I	162	98	16	098	12	3	31	36.42	70	110/60	0 - No	0 - No	1 - Yes	0	0	0	0	5	0	1 - Yes	0 - No	0 - No	3	SHINY PLAQUE	5	2	2004-03-22		1	1	1		9.09769e+09	22.9313	0.418642	31	29	39	17	13.3	5.4	54	40.3	5.7		4.83	44.2	91.5	30.1
I	162	184	17	161	12	3	117	36.25	64		0 - No	0 - No	1 - Yes	0	0	0	0	2	0	0 - No	0 - No	0 - No											5.71622e+09	22.4666	-0.0460708	20	25	71	20	14.8	9	61.8	30.1	8.1		5.1	43.7	85.6	33.8
I	162	225	18	245	12	3	158	36.25	64	0	0 - No	0 - No	1 - Yes	0	0	0	0	3	0	0 - No	0 - No	0 - No											4.73617e+09	22.2785	-0.234151	32	22	72	15	15.5	6.6	56.7	36	7.3		5.45	46.1	84.5	33.7
I	162	288	19	329	12	3	221	36.42	88	100/60	0 - No	0 - No	1 - Yes	0	0	0	0	2	0	0 - No	0 - No	0 - No											3.32001e+09	21.9232	-0.589413	36	24	78	20	14.5	5.8	56	37.6	6.4		4.66	42.1	90.4	34.5
I	309	-656																															4.88517e+09	22.3095	0
I	309	-53	0	Screen																													6.8135e+07	18.037	-4.27247	77	121	45	50	13.4	4.3	47.6	44	8.4		5.01	44.3	88.5	30.3
I	309	0	1	000
I	309	2	2	003
I	309	4	3	007
I	309	14	4	014
I	309	28	5	028
I	309	30	6	030	5	1	2	36.2	64		0 - No	0 - No	0 - No	0	0	0	0	0	0	0 - No	0 - No	0 - No
I	309	32	7	032	5	1	4	36.4	82		0 - No	0 - No	0 - No	0	0	0	0	0	0	0 - No	0 - No	0 - No
I	309	35	8	035	5	1	7	36.1	60	100/70	0 - No	0 - No	1 - Yes	0	0	0	0	0	0	0 - No	0 - No	0 - No														56	91	62		13.3	4.4	37.9	55.3	6.8		4.87	43.5	89.4	30.7
I	309	49	9	049	5	1	21	36.2	60	100/70	0 - No	0 - No	0 - No	0	0	0	0	0	0	0 - No	0 - No	0 - No
I	309	51	10	051	5	1	23	36.4	68		0 - No	0 - No	0 - No	0	0	0	0	0	0	0 - No	0 - No	0 - No
I	309	51	10	051	9	2	2	36.4	68		0 - No	0 - No	0 - No	0	0	0	0	0	0	0 - No	0 - No	0 - No
I	309	53	11	053	9	2	4	36.7	64		0 - No	0 - No	0 - No	0	0	0	0	0	0	0 - No	0 - No	0 - No
I	309	53	11	053	5	1	25	36.7	64		0 - No	0 - No	0 - No	0	0	0	0	0	0	0 - No	0 - No	0 - No
I	309	63	12	056	5	1	35	36	60	100/75	0 - No	0 - No	1 - Yes	0	0	0	0	0	0	0 - No	0 - No	0 - No											5000.86	8.51736	-13.7921	30	32	95	42	13.7	3.7	40.1	53.7	6.2		4.96	43.7	87.9	31.5
I	309	63	12	056	9	2	14	36	60	100/75	0 - No	0 - No	1 - Yes	0	0	0	0	0	0	0 - No	0 - No	0 - No											5000.86	8.51736	-13.7921	30	32	95	42	13.7	3.7	40.1	53.7	6.2		4.96	43.7	87.9	31.5
I	309	70	13	070	5	1	42	36.1	60	100/70	0 - No	0 - No	0 - No	0	0	0	0	0	0	0 - No	0 - No	0 - No
I	309	70	13	070	9	2	21	36.1	60	100/70	0 - No	0 - No	0 - No	0	0	0	0	0	0	0 - No	0 - No	0 - No
I	309	72	14	072	13	3	2	36.2	68		0 - No	0 - No	0 - No	1	0	12	0	0	0	0 - No	0 - No	0 - No
I	309	72	14	072	9	2	23	36.2	68		0 - No	0 - No	0 - No	0	0	0	0	0	0	0 - No	0 - No	0 - No
I	309	74	15	074	9	2	25	36.7	72		0 - No	0 - No	0 - No	0	0	0	0	0	0	0 - No	0 - No	0 - No
I	309	74	15	074	13	3	4	36.7	72		0 - No	0 - No	0 - No	1	0	13	8	0	0	0 - No	0 - No	0 - No
I	309	77	16	077	13	3	7	36.4	64	100/70	0 - No	0 - No	1 - Yes	1	5	10	7	0	0	0 - No	0 - No	0 - No														30	27	40	47	13.4	4.5	50.3	41.4	8.3		4.89	42.8	87.5	31.3
I	309	77	16	077	9	2	28	36.4	64	100/70	0 - No	0 - No	1 - Yes	0	0	0	0	0	0	0 - No	0 - No	0 - No														30	27	40	47	13.4	4.5	50.3	41.4	8.3		4.89	42.8	87.5	31.3
I	309	98	17	098	9	2	49	35.9	60	100/70	0 - No	0 - No	1 - Yes	0	0	0	0	0	0	0 - No	0 - No	0 - No	1	SHINY PLAQUE	3	2	2004-03-15		1	1	1		885450	13.6939	-8.61562	29	24	71	32	14.3	3.4	38.7	54.1	7.2		5.2	46.8	90	30.7
I	309	98	17	098	13	3	28	35.9	60	100/70	0 - No	0 - No	1 - Yes	0	0	0	0	3	0	0 - No	0 - No	0 - No	1	SHINY PLAQUE	3	2	2004-03-15		1	1	1		885450	13.6939	-8.61562	29	24	71	32	14.3	3.4	38.7	54.1	7.2		5.2	46.8	90	30.7
I	309	184	18	161	13	3	114	36.26	68		0 - No	0 - No	1 - Yes	0	0	0	0	3	0	0 - No	0 - No	0 - No											6.0348e+08	20.2182	-2.09124	48	56	89	34	13	4.5	45	46.3	8.7		4.83	40.1	83	32.5
I	309	295	19	245	13	3	225	36.22	60		0 - No	0 - No	1 - Yes	0	0	0	0	3	0	0 - No	0 - No	0 - No											7.87987e+08	20.485	-1.82448	75	53	58	37	15.6	3.7	53.2	40.1	6.7		5.08	44.5	87.6	35
I	311	-502	0	Screen																													5.79536e+09	22.4803	0	57	52	51	25	14.2	3.6	26	69	5		1.42	34	82	41.7
I	311	0	1	000																													3.22169e+09	21.8932	-0.58715	49	47	29	29	11	6.6	51.1	40.4	8.5		4.11	35.9	87.2	30.6
I	311	3	2	003
I	311	10	3	007
I	311	14	4	014
I	311	28	5	028
I	311	30	6	030	5	1	2	36.4	66		0 - No	0 - No	0 - No	0	0	0	0	0	0	0 - No	0 - No	0 - No
I	311	32	7	032	5	1	4	36.82	72		0 - No	0 - No	0 - No	0	0	0	0	0	0	0 - No	0 - No	0 - No
I	311	35	8	035	5	1	7	35.8	78	110/60	0 - No	0 - No	1 - Yes	0	0	0	0	0	0	0 - No	0 - No	0 - No														44	42	30	30	11.3	4.2	47.9	43.9	8.2		4.3	37.5	87.2	30.3
I	311	49	9	049	5	1	21	36.2	62	110/65	0 - No	0 - No	0 - No	0	0	0	0	0	0	0 - No	0 - No	0 - No
I	311	51	10	051	9	2	2	36.8	66		0 - No	0 - No	0 - No	0	0	0	0	0	0	0 - No	0 - No	0 - No
I	311	51	10	051	5	1	23	36.8	66		0 - No	0 - No	0 - No	0	0	0	0	0	0	0 - No	0 - No	0 - No
I	311	53	11	053	5	1	25	36.1	72		0 - No	0 - No	0 - No	0	0	0	0	0	0	0 - No	0 - No	0 - No
I	311	53	11	053	9	2	4	36.1	72		0 - No	0 - No	0 - No	0	0	0	0	0	0	0 - No	0 - No	0 - No
I	311	56	12	056	9	2	7	35.99	80	100/65	0 - No	0 - No	1 - Yes	0	0	0	0	0	0	0 - No	0 - No	0 - No											1.32332e+08	18.7008	-3.7795	86	95	23	35	11.8	4.7	57.3	34.6	8.1		4.48	39.4	87.8	30
I	311	56	12	056	5	1	28	35.99	80	100/65	0 - No	0 - No	1 - Yes	0	0	0	0	0	0	0 - No	0 - No	0 - No											1.32332e+08	18.7008	-3.7795	86	95	23	35	11.8	4.7	57.3	34.6	8.1		4.48	39.4	87.8	30
I	311	70	13	070	5	1	42	35.75	84	110/50	0 - No	0 - No	0 - No	0	0	0	0	0	0	0 - No	0 - No	0 - No
I	311	70	13	070	9	2	21	35.75	84	110/50	0 - No	0 - No	0 - No	0	0	0	0	0	0	0 - No	0 - No	0 - No
I	311	72	14	072	13	3	2	36.41	71		0 - No	0 - No	0 - No	0	0	5	5	0	0	0 - No	0 - No	0 - No
I	311	74	15	074	13	3	4	36.48	72		0 - No	0 - No	0 - No	0	0	5	5	0	0	0 - No	0 - No	0 - No
I	311	79	16	077	9	2	30	36.55	72	110/60	0 - No	0 - No	1 - Yes	0	0	0	0	0	0	0 - No	0 - No	0 - No														71	85	51	42	11.7	5.9	59.5	32.6	7.9		4.55	40	87.9	29.4
I	311	79	16	077	13	3	9	36.55	72	110/60	0 - No	0 - No	1 - Yes	0	0	5	5	0	0	0 - No	0 - No	0 - No														71	85	51	42	11.7	5.9	59.5	32.6	7.9		4.55	40	87.9	29.4
I	311	98	17	098	13	3	28	36.22	68	100/70	0 - No	0 - No	1 - Yes	0	0	0	0	0	0	0 - No	0 - No	0 - No											1.90576e+08	19.0656	-3.41476	49	52	59	36	10.9	4.9	48.4	45	6.6		4.13	36	87.1	30.2
I	311	169	18	161	13	3	99				0 - No	0 - No	1 - Yes	0	0	0	0	5	0	0 - No	0 - No	0 - No	4	SHINY PLAQUE	5	2	2003-12-23		1	1	1		5.23447e+09	22.3785	-0.10179	50	48	77		12	4.6	53.2	39.2	7.6		4.53	39.7	87.6	30.3
I	311	245	19	245	13	3	175	36.2	68	100/65	0 - No	0 - No	1 - Yes	0	0	0	0	5	0	0 - No	0 - No	0 - No											1.99102e+08	19.1093	-3.37099	46	45	36
I	311	338	20	329																													1.95177e+09	21.392	-1.08832					12.3	4.2	40	53	5	2	4.68	38.8	82.9	31.8
I	316	-643
I	316	-48	0	Screen																													5.76109e+07	17.8692	0	153	157	52	72	13.5	6.2	34.1	59.4	6.5		4.88	42.8	87.7	31.5
I	316	0	1	000
I	316	2	2	003
I	316	4	3	007
I	316	14	4	014
I	316	28	5	028
I	316	30	6	030	5	1	2	35.16	63		0 - No	0 - No	0 - No	0	0	0	0	0	0	0 - No	0 - No	0 - No
I	316	32	7	032	5	1	4	36.01	70		0 - No	0 - No	0 - No	0	0	0	0	0	0	0 - No	0 - No	0 - No
I	316	35	8	035	5	1	7	36.5		100/70	0 - No	0 - No	1 - Yes	0	0	0	0	0	0	0 - No	0 - No	0 - No														39	44	43		13.1	4.9	34.4	59.4	6.2		4.83	42.1	87.2	31.1
I	316	49	9	049	5	1	21		66	90/75	0 - No	0 - No	0 - No	0	0	0	0	0	0	0 - No	0 - No	0 - No
I	316	51	10	051	9	2	2	36.16	60		0 - No	0 - No	0 - No	0	0	0	0	0	0	0 - No	0 - No	0 - No
I	316	51	10	051	5	1	23	36.16	60		0 - No	0 - No	0 - No	0	0	0	0	0	0	0 - No	0 - No	0 - No
I	316	53	11	053	5	1	25	35.2	73		0 - No	0 - No	0 - No	0	0	0	0	0	0	0 - No	0 - No	0 - No
I	316	53	11	053	9	2	4	35.2	73		0 - No	0 - No	0 - No	0	0	0	0	0	0	0 - No	0 - No	0 - No
I	316	63	12	056	9	2	14	36.4	80	100/75	0 - No	0 - No	1 - Yes	0	0	0	0	0	0	0 - No	0 - No	0 - No											1.96298e+06	14.49	-3.37925	39	35	56		13.7	4.4	40.3	53.9	5.8		5.02	43.5	86.6	31.6
I	316	63	12	056	5	1	35	36.4	80	100/75	0 - No	0 - No	1 - Yes	0	0	0	0	0	0	0 - No	0 - No	0 - No											1.96298e+06	14.49	-3.37925	39	35	56		13.7	4.4	40.3	53.9	5.8		5.02	43.5	86.6	31.6
I	316	70	13	070	5	1	42	36.5	64	100/75	0 - No	0 - No	0 - No	0	0	0	0	0	0	0 - No	0 - No	0 - No
I	316	70	13	070	9	2	21	36.5	64	100/75	0 - No	0 - No	0 - No	0	0	0	0	0	0	0 - No	0 - No	0 - No
I	316	72	14	072	9	2	23	36.35	65		0 - No	0 - No	0 - No	0	0	0	0	0	0	0 - No	0 - No	0 - No
I	316	72	14	072	13	3	2	36.35	65		0 - No	0 - No	0 - No	0	0	5	5	0	0	0 - No	0 - No	0 - No
I	316	74	15	074	13	3	4	36.38	72		0 - No	0 - No	0 - No	0	0	3	3	0	0	0 - No	0 - No	0 - No
I	316	74	15	074	9	2	25	36.38	72		0 - No	0 - No	0 - No	0	0	0	0	0	0	0 - No	0 - No	0 - No
I	316	77	16	077	9	2	28	36.6	68	100/50	0 - No	0 - No	1 - Yes	0	0	0	0	0	0	0 - No	0 - No	0 - No														37	33	42	25	13.4	4.6	32.5	61.5	6		5.05	43.1	85.4	31.1
I	316	77	16	077	13	3	7	36.6	68	100/50	0 - No	0 - No	1 - Yes	1	5	11	4	0	0	0 - No	0 - No	0 - No														37	33	42	25	13.4	4.6	32.5	61.5	6		5.05	43.1	85.4	31.1
I	316	98	17	098	9	2	52	36.7	72	100/50	0 - No	0 - No	1 - Yes	0	0	0	0	0	0	0 - No	0 - No	0 - No	1	SHINY PLAQUE	3	2	2004-03-15		1	1	1		980464	13.7958	-4.07344	36	34	52	35	12.6	5	46	47.7	6.3		4.78	40.9	85.5	30.8
I	316	98	17	098	13	3	28	36.7	72	100/50	0 - No	0 - No	1 - Yes	0	0	0	0	3	0	0 - No	0 - No	0 - No	1	SHINY PLAQUE	3	2	2004-03-15		1	1	1		980464	13.7958	-4.07344	36	34	52	35	12.6	5	46	47.7	6.3		4.78	40.9	85.5	30.8
I	316	184	18	161	13	3	114	36.47	78		0 - No	0 - No	1 - Yes	0	0	0	0	3	0	0 - No	0 - No	0 - No											1.33633e+06	14.1054	-3.76379	30	30	84	34	13.3	4.6	39.6	54	6.4		5.13	40.2	78.4	33.1
I	316	224	19	245	13	3	154	36.23	68		0 - No	0 - No	1 - Yes	0	0	0	0	3	0	0 - No	0 - No	0 - No											992697	13.8082	-4.06104	28	18	44	25	13.8	4.3	31.9	60.5	7.6		5.44	42.1	77.4	32.8
I	316	295	20	329	13	3	225	36.77	88	100/50	0 - No	0 - No	1 - Yes	0	0	0	0	3	0	0 - No	0 - No	0 - No											187021	12.139	-5.73024	33	20	41	27	15.2	4	40.1	54.5	5.4		5.14	43.3	84.1	35.2
I	361	-287
I	361	-56	0	Screen																													1.30415e+08	18.6862	0	44	40	75	35	12.9	3.9	40.3	52.7	7		4.91	41.5	84.6	31.1
I	361	0	1	000
I	361	2	2	003
I	361	4	3	007
I	361	14	4	014
I	361	28	5	028
I	361	30	6	030	5	1	2	36.08	80		0 - No	0 - No	0 - No	0	0	0	0	0	0	0 - No	0 - No	0 - No
I	361	32	7	032	5	1	4	36.61			0 - No	0 - No	0 - No	0	0	0	0	0	0	0 - No	0 - No	0 - No
I	361	35	8	035	5	1	7	36.2	68	110/65	0 - No	0 - No	1 - Yes	0	0	0	0	0	0	0 - No	0 - No	0 - No														36	35	57		13.2	3.6	45.4	47.6	7		4.94	43.5	88.1	30.2
I	361	49	9	049	5	1	21	36	64	100/75	0 - No	0 - No	0 - No	0	0	0	0	0	0	0 - No	0 - No	0 - No
I	361	51	10	051	9	2	2	36.77	80		0 - No	0 - No	0 - No	0	0	0	0	0	0	0 - No	0 - No	0 - No
I	361	53	11	053	9	2	4	36.21	75		0 - No	0 - No	0 - No	0	0	0	0	0	0	0 - No	0 - No	0 - No
I	361	63	12	056	5	1	35	36.2	68	100/75	0 - No	0 - No	1 - Yes	0	0	0	0	0	0	0 - No	0 - No	0 - No											43330.3	10.6766	-8.00963	54	64	94	31	12.7	3	43.2	49.7	7.1		4.64	40.7	87.6	31.2
I	361	63	12	056	9	2	14	36.2	68	100/75	0 - No	0 - No	1 - Yes	0	0	0	0	0	0	0 - No	0 - No	0 - No											43330.3	10.6766	-8.00963	54	64	94	31	12.7	3	43.2	49.7	7.1		4.64	40.7	87.6	31.2
I	361	70	13	070	9	2	21	36.2	80	100/60	0 - No	0 - No	0 - No	0	0	0	0	0	0	0 - No	0 - No	0 - No
I	361	70	13	070	5	1	42	36.2	80	100/60	0 - No	0 - No	0 - No	0	0	0	0	0	0	0 - No	0 - No	0 - No
I	361	72	14	072	13	3	2	36.16	75		0 - No	0 - No	0 - No	0	0	0	0	0	0	0 - No	0 - No	0 - No
I	361	72	14	072	9	2	23	36.16	75		0 - No	0 - No	0 - No	0	0	0	0	0	0	0 - No	0 - No	0 - No
I	361	74	15	074
I	361	77	16	077	9	2	28	35.6	68	100/50	0 - No	0 - No	1 - Yes	0	0	0	0	0	0	0 - No	0 - No	0 - No														67	90	30	43	13.1	3.3	40.4	52.3	7.3		4.81	41.3	85.8	31.7
I	361	77	16	077	13	3	7	35.6	68	100/50	0 - No	0 - No	1 - Yes	1	5	11	4	0	0	0 - No	0 - No	0 - No														67	90	30	43	13.1	3.3	40.4	52.3	7.3		4.81	41.3	85.8	31.7
I	361	105	17	098	13	3	35	36.2		100/50	0 - No	0 - No	1 - Yes	0	0	0	0	4	0	0 - No	0 - No	0 - No	1	SHINY PLAQUE	4	1	2004-03-22		1	1	1		1.94144e+09	21.3867	2.70046	53	67	56	49	13.1	2.8	29.1	63.7	7.2		4.9	42.9	87.6	30.5
I	361	105	17	098	9	2	56	36.22		100/50	0 - No	0 - No	1 - Yes	0	0	0	0	0	0	0 - No	0 - No	0 - No	1	SHINY PLAQUE	4	1	2004-03-22		1	1	1		1.94144e+09	21.3867	2.70046	53	67	56	49	13.1	2.8	29.1	63.7	7.2		4.9	42.9	87.6	30.5
I	361	175	18	161	13	3	105	36.12	72		0 - No	0 - No	1 - Yes	0	0	0	0	4	0	0 - No	0 - No	0 - No											2.12246e+09	21.4758	2.78961	50	64	100	40	13.3	3	32	58	5	5	4.8	39.6	82.4	33.6
I	361	224	19	245	13	3	154	36.32	72		0 - No	0 - No	1 - Yes	0	0	0	0	3	0	0 - No	0 - No	0 - No											2.23878e+09	21.5292	2.84296	52	39	70	35	13.4	3.3	37.6	55.8	6.6		4.95	40.2	81.1	33.4
I	361	295	20	329	13	3	225	36.15	80	110/70	0 - No	0 - No	1 - Yes	0	0	0	0	3	0	0 - No	0 - No	0 - No											1.90765e+09	21.3691	2.6829	57	53	61	36	15	3.6	44.3	48.8	6.9		4.96	42.7	86	35.3
I-originally	314	-490	0	Screen																													6.3122e+09	22.5657	0					16	4	69	28.1	2.9		3.8	33.4	87.9	47.9
I-originally	314	0	1	000																													203.359	5.31497	-17.2508	35	14	67	25	10.9	4	50.9	41.8	7.3		3.95	35.6	90.1	30.8
I-originally	314	3	2	003
I-originally	314	5	3	007
I-originally	314	14	4	014
I-originally	314	27	5	028
I-originally	314	29	6	030	5	1	2	36.6	72		0 - No	0 - No	0 - No	0	0	0	0	0	0	0 - No	0 - No	0 - No
I-originally	314	31	7	032	5	1	4	36.84	60		0 - No	0 - No	0 - No	0	0	0	0	0	0	0 - No	0 - No	0 - No
I-originally	314	34	8	035	5	1	7	36.5	70	110/50	0 - No	0 - No	1 - Yes	0	0	0	0	0	0	0 - No	0 - No	0 - No														31	19	28	25	10.3	2.9	49.5	44.9	5.6		3.7	33.4	90.4	30.8
I-originally	314	48	9	049	5	1	21	36.87	78	100/50	0 - No	0 - No	0 - No	0	0	0	0	0	0	0 - No	0 - No	0 - No
I-originally	314	50	10	051	9	2	2	36.4	64		0 - No	0 - No	0 - No	0	0	0	0	0	0	0 - No	0 - No	0 - No
I-originally	314	50	10	051	5	1	23	36.4	64		0 - No	0 - No	0 - No	0	0	0	0	0	0	0 - No	0 - No	0 - No
I-originally	314	52	11	053	9	2	4	36.2	68		0 - No	0 - No	0 - No	0	0	0	0	0	0	0 - No	0 - No	0 - No
I-originally	314	52	11	053	5	1	25	36.2	68		0 - No	0 - No	0 - No	0	0	0	0	0	0	0 - No	0 - No	0 - No
I-originally	314	55	12	056	5	1	28	36.4	68	110/60	0 - No	0 - No	1 - Yes	0	0	0	0	0	0	0 - No	0 - No	0 - No											3.62653	1.28828	-21.2775	32	31	25	27	10.5	2.7	46.5	45.2	8.3		3.84	34.6	90.1	30.4
I-originally	314	55	12	056	9	2	7	36.4	68	110/60	0 - No	0 - No	1 - Yes	0	0	0	0	0	0	0 - No	0 - No	0 - No											3.62653	1.28828	-21.2775	32	31	25	27	10.5	2.7	46.5	45.2	8.3		3.84	34.6	90.1	30.4
I-originally	314	69	13	070	9	2	21	35.89	62	110/50	0 - No	0 - No	0 - No	0	0	0	0	0	0	0 - No	0 - No	0 - No
I-originally	314	69	13	070	5	1	42	35.89	62	110/50	0 - No	0 - No	0 - No	0	0	0	0	0	0	0 - No	0 - No	0 - No
I-originally	314	71	14	072	13	3	2	36.9	74		0 - No	0 - No	0 - No	0	0	5	0	0	0	0 - No	0 - No	0 - No
I-originally	314	73	15	074
I-originally	314	76	16	077	9	2	28				0 - No	0 - No	1 - Yes	0	0	0	0	0	0	0 - No	0 - No	0 - No											838.019	6.73104	-15.8347	35	65	79	227	10.6	3.1	44.4	49	6.6		3.9	34.8	89.2	30.6
I-originally	314	76	16	077	13	3	7	36.4	68	110/70	0 - No	0 - No	1 - Yes	0	0	7	5	0	0	0 - No	0 - No	0 - No											838.019	6.73104	-15.8347	35	65	79	227	10.6	3.1	44.4	49	6.6		3.9	34.8	89.2	30.6
I-originally	314	97	17	098	13	3	28	36.2	60	110/70	0 - No	0 - No	1 - Yes	0	0	0	0	0	0	0 - No	0 - No	0 - No											3.62653	1.28828	-21.2775	29	17	70	28	10.6	3.8	55.4	36.4	8.2		3.98	34.5	86.8	30.8
I-originally	314	167	18	161	9	2	119				0 - No	0 - No	1 - Yes	0	0	0	0	0	0	0 - No	0 - No	0 - No	1	SHINY PLAQUE	6	2	2003-12-22		1	1	6		31.194	3.44022	-19.1255	22	24	71		10.9	3.2	48	44.2	7.8		4.05	35.4	87.5	30.8
I-originally	314	167	18	161	13	3	98				0 - No	0 - No	1 - Yes	0	0	0	0	6	0	0 - No	0 - No	0 - No	1	SHINY PLAQUE	6	2	2003-12-22		1	1	6		31.194	3.44022	-19.1255	22	24	71		10.9	3.2	48	44.2	7.8		4.05	35.4	87.5	30.8
I-originally	314	244	19	245	13	3	175	36.4	66	110/65	0 - No	0 - No	1 - Yes	0	0	0	0	5	0	0 - No	0 - No	0 - No											17.5156	2.86309	-19.7027	27	17	54
I-originally	314	337	20	329	13	3	268	36.5	68	100/45	0 - No	0 - No	1 - Yes	0	0	0	0	4	0	0 - No	0 - No	0 - No											150.276	5.01247	-17.5533	35	23	97	22	10.9	3.8	52.6	39.3	8.1		4.13	33.5	81	32.7
I-originally	362	-133	0	Screen																																29	23	57	9	14.3	6.4	55.5	39	5.5		4.9	43.9	89.6	32.5
I-originally	362	0	1	000																													198.957	5.29309	0	31	27	58	22	13.4	5.6	35.7	57.7	6.6		4.85	43.4	89.3	31
I-originally	362	2	2	003
I-originally	362	4	3	007
I-originally	362	15	4	014
I-originally	362	28	5	028
I-originally	362	30	6	030	5	1	2	36.42	74		0 - No	0 - No	0 - No	0	0	0	0	0	0	0 - No	0 - No	0 - No
I-originally	362	32	7	032	5	1	4	37.6	68		0 - No	0 - No	0 - No	0	0	0	0	0	0	0 - No	0 - No	0 - No
I-originally	362	35	8	035	5	1	7	36.4	60	110/70	0 - No	0 - No	1 - Yes	0	0	0	0	0	0	0 - No	0 - No	0 - No														30	25	56	20	14.3	3.7	31.3	62.5	6.2		5.14	46.5	90.5	30.6
I-originally	362	50	9	049	5	1	22	36.5	60	110/70	0 - No	0 - No	0 - No	0	0	0	0	0	0	0 - No	0 - No	0 - No
I-originally	362	52	10	051	5	1	24	36.3	66		0 - No	0 - No	0 - No	0	0	0	0	0	0	0 - No	0 - No	0 - No
I-originally	362	52	10	051	9	2	2	36.3	66		0 - No	0 - No	0 - No	0	0	0	0	0	0	0 - No	0 - No	0 - No
I-originally	362	54	11	053	9	2	4	36.1	62		0 - No	0 - No	0 - No	0	0	0	0	0	0	0 - No	0 - No	0 - No
I-originally	362	54	11	053	5	1	26	36.1	62		0 - No	0 - No	0 - No	0	0	0	0	0	0	0 - No	0 - No	0 - No
I-originally	362	64	12	056	9	2	14	36.2	68	100/70	0 - No	0 - No	1 - Yes	0	0	0	0	0	0	0 - No	0 - No	0 - No											75.9582	4.33018	-0.962906	29	23	77	21	14.8	3	41.1	50.2	8.7		5.38	47.9	89	30.9
I-originally	362	70	13	070	5	1	42	36.4	60	100/70	0 - No	0 - No	0 - No	0	0	0	0	0	0	0 - No	0 - No	0 - No
I-originally	362	70	13	070	9	2	20	36.4	60	100/70	0 - No	0 - No	0 - No	0	0	0	0	0	0	0 - No	0 - No	0 - No
I-originally	362	72	14	072	13	3	2	36.3	66		0 - No	0 - No	0 - No	0	0	9	0	0	0	0 - No	0 - No	0 - No
I-originally	362	74	15	074	13	3	4	36.2	82		0 - No	0 - No	0 - No	0	0	8	5	0	0	0 - No	0 - No	0 - No
I-originally	362	88	16	077	13	3	18	36.4	66	100/70	0 - No	0 - No	1 - Yes	0	0	5	0	0	0	0 - No	0 - No	0 - No											829.74	6.72111	1.42802	43	40	73	17	13	3.7	30	62	6	2		41.8	87.9	31.2
I-originally	362	98	17	098	13	3	28	36.2	64	100/70	0 - No	0 - No	1 - Yes	0	0	0	0	0	0	0 - No	0 - No	0 - No											27.5558	3.31621	-1.97687	33	26	98	16	12.7	4	37.7	54.4	7.9		4.52	40	88.4	31.9
I-originally	362	168	18	161	13	3	98				0 - No	0 - No	1 - Yes	0	0	0	0	5	0	0 - No	0 - No	0 - No											218.748	5.38792	0.0948316	26	19	98		13.9	5.1	37.4	57.6	5		4.82	43.5	90.2	31.9
I-originally	362	245	19	245	13	3	175	36.49	68	110/70	0 - No	0 - No	1 - Yes	0	0	0	0	5	0	0 - No	0 - No	0 - No											610.885	6.41491	1.12182	27	23	74	11
I-originally	362	329	20	329	13	3	259	36.6	72	110/85	0 - No	0 - No	1 - Yes	0	0	0	0	4	0	0 - No	0 - No	0 - No											17.5156	2.86309	-2.43	25	26	124	19	14.6	3.9	40.8	52.7	6.5		5.09	42.7	83.9	34.1
I-originally	365	-287
I-originally	365	-56	0	Screen																													434.252	6.07363	0	31	28	63	16	10.8	5.1	42	50	5	3	3.96	34.4	86.6	31.4
I-originally	365	0	1	000
I-originally	365	2	2	003
I-originally	365	4	3	007
I-originally	365	14	4	014
I-originally	365	28	5	028
I-originally	365	30	6	030	5	1	2	35.14	60		0 - No	0 - No	0 - No	0	0	0	0	0	0	0 - No	0 - No	0 - No
I-originally	365	32	7	032	5	1	4	36.1	63		0 - No	0 - No	0 - No	0	0	0	0	0	0	0 - No	0 - No	0 - No
I-originally	365	35	8	035	5	1	7	35.9	64	90/70	0 - No	0 - No	1 - Yes	0	0	0	0	0	0	0 - No	0 - No	0 - No														14	20	56		12.3	4	29.8	64.2	6		4.34	39.7	91.6	31
I-originally	365	49	9	049	5	1	21	35.3	66	110/60	0 - No	0 - No	0 - No	0	0	0	0	0	0	0 - No	0 - No	0 - No
I-originally	365	51	10	051	9	2	2	36.2	73		0 - No	0 - No	0 - No	0	0	0	0	0	0	0 - No	0 - No	0 - No
I-originally	365	51	10	051	5	1	23	36.2	73		0 - No	0 - No	0 - No	0	0	0	0	0	0	0 - No	0 - No	0 - No
I-originally	365	53	11	053	5	1	25	36.01	70		0 - No	0 - No	0 - No	0	0	0	0	0	0	0 - No	0 - No	0 - No
I-originally	365	53	11	053	9	2	4	36.01	70		0 - No	0 - No	0 - No	0	0	0	0	0	0	0 - No	0 - No	0 - No
I-originally	365	63	12	056	5	1	35	35.8	76	100/65	0 - No	0 - No	0 - No	0	0	0	0	0	0	0 - No	0 - No	0 - No											3.62653	1.28828	-4.78535	23	16	88	11	12.1	4.2	39.5	55	5.5		4.39	39	88.8	39
I-originally	365	63	12	056	9	2	14	35.8	76	100/65	0 - No	0 - No	1 - Yes	0	0	0	0	0	0	0 - No	0 - No	0 - No											3.62653	1.28828	-4.78535	23	16	88	11	12.1	4.2	39.5	55	5.5		4.39	39	88.8	39
I-originally	365	70	13	070	5	1	42	35.7	62	100/65	0 - No	0 - No	0 - No	0	0	0	0	0	0	0 - No	0 - No	0 - No
I-originally	365	70	13	070	9	2	21	35.7	62	100/65	0 - No	0 - No	0 - No	0	0	0	0	0	0	0 - No	0 - No	0 - No
I-originally	365	72	14	072	9	2	23	36.3	73		0 - No	0 - No	0 - No	0	0	0	0	0	0	0 - No	0 - No	0 - No
I-originally	365	72	14	072	13	3	2	36.3	73		0 - No	0 - No	0 - No	0	0	0.5	0.5	0	0	0 - No	0 - No	0 - No
I-originally	365	74	15	074	13	3	4	36.4	78		0 - No	0 - No	0 - No	0	0.3	0.3	0.3	0	0	0 - No	0 - No	0 - No
I-originally	365	74	15	074	9	2	25	36.4	78		0 - No	0 - No	0 - No	0	0	0	0	0	0	0 - No	0 - No	0 - No
I-originally	365	77	16	077	9	2	28	36.1	62	100/65	0 - No	0 - No	1 - Yes	0	0	0	0	0	0	0 - No	0 - No	0 - No														44	17	39	15	12.1	4	38.5	56.1	5.4		4.44	38.1	85.7	31.8
I-originally	365	77	16	077	13	3	7	36.1	62	100/65	0 - No	0 - No	1 - Yes	1	0	10	7	0	0	0 - No	0 - No	0 - No														44	17	39	15	12.1	4	38.5	56.1	5.4		4.44	38.1	85.7	31.8
I-originally	365	100	17	098	9	2	51	35.96	66	100/65	0 - No	0 - No	1 - Yes	0	0	0	0	0	0	0 - No	0 - No	0 - No	2	SHINY PLAQUE	4	1	2004-03-17		1	1	1		3687.57	8.21272	2.1391	36	35	78	15	12.4	5.6	41.4	51.5	7.1		4.55	40.7	89.4	30.4
I-originally	365	100	17	098	13	3	30	35.96	66	100/65	0 - No	0 - No	1 - Yes	0	0	0	0	4	0	0 - No	0 - No	0 - No	2	SHINY PLAQUE	4	1	2004-03-17		1	1	1		3687.57	8.21272	2.1391	36	35	78	15	12.4	5.6	41.4	51.5	7.1		4.55	40.7	89.4	30.4
I-originally	365	161	18	161	13	3	91	35.27	72		0 - No	0 - No	1 - Yes	0	0	0	0	2	0	0 - No	0 - No	0 - No											24.8085	3.21119	-2.86244	29	18	57	12	12.9	6.2	54.6	40.3	5.1		3.91	39.8	82.5	35.1
I-originally	365	224	19	245	13	3	154	36.48	72		0 - No	0 - No	1 - Yes	0	0	0	0	4	0	0 - No	0 - No	0 - No											293.889	5.6832	-0.390423	35	14	72	9	11.7	4.4	42.9	48.8	8.3		4.52	36.4	80.5	32
I-originally	365	295	20	329	13	3	225	35.89	72	80/50	0 - No	0 - No	1 - Yes	0	0	0	0	3	0	0 - No	0 - No	0 - No											17.5156	2.86309	-3.21054	28	14	87	13	13.4	4.2	23.5	67.8	8.7		4.51	38.6	85.5	34.8
I-originally	373	-104	0	Screen																																46	53	42	33	13.8	4	53.1	41.1	5.8		4.68	43.7	93.3	31.7
I-originally	373	0	1	000																													260.602	5.56299	0	16	16	53	25	15.7	4.8	59.2	32.8	8		5.63	51.8	92	30.2
I-originally	373	3	2	003
I-originally	373	8	3	007
I-originally	373	14	4	014
I-originally	373	28	5	028
I-originally	373	30	6	030	5	1	2	37.4	66		0 - No	0 - No	0 - No	0	0	0	0	0	0	0 - No	0 - No	0 - No
I-originally	373	32	7	032	5	1	4	37.2	74		0 - No	0 - No	0 - No	0	0	0	0	0	0	0 - No	0 - No	0 - No
I-originally	373	35	8	035	5	1	7	36.4	64	120/70	0 - No	0 - No	1 - Yes	0	0	0	0	0	0	0 - No	0 - No	0 - No														43	24	50	29	12.9	4.4	51.8	41.7	6.5		4.56	41.8	91.7	30.8
I-originally	373	50	9	049	5	1	22	36.5	62	90/70	0 - No	1 - Yes	0 - No	0	0	0	0	0	0	0 - No	0 - No	0 - No
I-originally	373	52	10	051	9	2	2	36.2	60		0 - No	0 - No	0 - No	0	0	0	0	0	0	0 - No	0 - No	0 - No
I-originally	373	52	10	051	5	1	24	36.2	60		0 - No	0 - No	0 - No	0	0	0	0	0	0	0 - No	0 - No	0 - No
I-originally	373	54	11	053	5	1	26	36.4	60		0 - No	0 - No	0 - No	0	0	0	0	0	0	0 - No	0 - No	0 - No
I-originally	373	54	11	053	9	2	4	36.4	64		0 - No	0 - No	0 - No	0	0	0	0	0	0	0 - No	0 - No	0 - No
I-originally	373	56	12	056	5	1	28	36.4	66	110/70	0 - No	0 - No	1 - Yes	0	0	0	0	0	0	0 - No	0 - No	0 - No											200.312	5.29988	-0.263118	18	15	49	31	13	4	46.8	44.8	8.4		4.58	42.3	92.3	30.8
I-originally	373	56	12	056	9	2	6	36.4	66	110/70	0 - No	0 - No	1 - Yes	0	0	0	0	0	0	0 - No	0 - No	0 - No											200.312	5.29988	-0.263118	18	15	49	31	13	4	46.8	44.8	8.4		4.58	42.3	92.3	30.8
I-originally	373	70	13	070
I-originally	373	72	14	072	13	3	2	36.4	66		0 - No	0 - No	0 - No	0	0	9	7	0	0	0 - No	0 - No	0 - No
I-originally	373	74	15	074	13	3	4	36.3	64		0 - No	0 - No	0 - No	0	0	11	5	0	0	0 - No	0 - No	0 - No
I-originally	373	80	16	077	13	3	10	36.2	68	100/70	0 - No	0 - No	1 - Yes																				829.74	6.72111	1.15812	31	16	71	27	11.3	4.1	46.9	44.7	8.4			37.5	92.2
I-originally	373	106	17	098																													240.367	5.48217	-0.0808283	23	33	82	25	12.2	4.4	49.4	42.9	7.7		4.32	40.3	93.4	30.3
I-originally	373	168	18	161																													1727.48	7.45442	1.89142	16	15	82		12.7	4	59.1	35.6	5.3		4.46	41.3	92.7	30.8
I-originally	373	260	19	245	13	3	190	36.35	60	100/70	0 - No	0 - No	1 - Yes	0	0	0	0	0	0	0 - No	0 - No	0 - No											489.865	6.19413	0.631135	17	17	80	28	13.9	3.5	38.7	53.2	8.1		4.84	45.1	93.2	30.8
J	015	-79	0	Screen																													190254	12.1561	0	39	25	67	27	13.2	5.8	63.8	27.9	8.3		5.19	42.2	81.2	31.2
J	015	28	1	028
J	015	48	2	049
J	015	50	3	051	2	2	2	35.2	70		0 - No	0 - No	0 - No		0	0	0	0	0	0 - No	0 - No	0 - No														8	8	56	13
J	015	52	4	053	2	2	4	36.02	73		0 - No	0 - No	0 - No		0	0	0	0	0	0 - No	0 - No	0 - No
J	015	57	5	056	2	2	9	36.3	60	120/60	0 - No	0 - No	1 - Yes		0	0	0	0	0	0 - No	0 - No	0 - No											20395.4	9.92307	-2.23305	30	25	62	28	14.1	4.9	38.2	53.9	7.9		5.58	46.2	82.8	30.5
J	015	71	6	070	2	2	23	36.3	68	120/70	0 - No	0 - No	0 - No		0	0	0	0	0	0 - No	0 - No	0 - No
J	015	77	7	077	2	2	29	35.65	68	110/60	0 - No	0 - No	1 - Yes		0	0	0	0	0	0 - No	0 - No	0 - No											115076	11.6534	-0.502762					13.7	5.7	31.9	60.7	7.4		5.5	45.3	82.3	30.2
J	015	77	7	077	6	3	6	36.65	68	110/60	0 - No	0 - No	1 - Yes		0	5	8	0	0	0 - No	0 - No	0 - No											115076	11.6534	-0.502762					13.7	5.7	31.9	60.7	7.4		5.5	45.3	82.3	30.2
J	015	98	8	098	6	3	27	36.15	68	120/80	0 - No	0 - No	1 - Yes		0	0	0	12	0	0 - No	0 - No	0 - No	5	SHINY PLAQUE	2	2	2004-04-07		1	1	1		435977	12.9853	0.829231	33	30	56	22	12.8	6	36.2	56.9	6.9		5.06	42.3	83.5	30.4
J	015	161	9	161	6	3	90	35.97	80		0 - No	0 - No	1 - Yes	0	0	0	0	2	0	0 - No	0 - No	0 - No											49297.2	10.8056	-1.35049					14	5.1	39.9	52.5	7.6		5.37	42	78.3	33.2
J	054	13	0	Screen																													24647.2	10.1124	0	20	11	112	20	13.8	4.8	54.9	38.9	6.2		4.96	48.2	89.7	31.1
J	054	28	1	028
J	054	30	2	030	1	1	2	36.2	66		0 - No	0 - No	0 - No		0	0	0	0	0	0 - No	0 - No	0 - No
J	054	32	3	032	1	1	4	35.9	64		0 - No	0 - No	0 - No		0	0	0	0	0	0 - No	0 - No	0 - No
J	054	36	4	035	1	1	9	36.2	66	100/50	0 - No	0 - No	1 - Yes		0	0	0	0	0	0 - No	0 - No	0 - No
J	054	50	5	049	1	1	22	36.4	68	100/50	0 - No	0 - No	1 - Yes		0	0	0	0	0	0 - No	0 - No	0 - No
J	054	52	6	051	1	1	24	36.3	68		0 - No	0 - No	0 - No		0	0	0	0	0	0 - No	0 - No	0 - No
J	054	52	6	051	5	2	2	36.3	68		0 - No	0 - No	0 - No		0	0	0	0	0	0 - No	0 - No	0 - No
J	054	55	7	053	1	1	27	36.6	72		0 - No	0 - No	0 - No		0	0	0	0	0	0 - No	0 - No	0 - No
J	054	55	7	053	5	2	5	36.6	72		0 - No	0 - No	0 - No		0	0	0	0	0	0 - No	0 - No	0 - No
J	054	64	8	056	1	1	36	35.8	60	100/60	0 - No	0 - No	1 - Yes		0	0	0	0	0	0 - No	0 - No	0 - No											6015.37	8.70207	-1.41035	15	10	68	9	13.1	4.3	46.3	47	6.7		4.78	42.2	88.2	31
J	054	64	8	056	5	2	14	35.8	60	100/60	0 - No	0 - No	1 - Yes		0	0	0	0	0	0 - No	0 - No	0 - No											6015.37	8.70207	-1.41035	15	10	68	9	13.1	4.3	46.3	47	6.7		4.78	42.2	88.2	31
J	054	73	9	070	1	1	45	36.4	62	100/60	0 - No	0 - No	0 - No		0	0	0	0	0	0 - No	0 - No	0 - No
J	054	73	9	070	5	2	23	36.4	62	100/60	0 - No	0 - No	0 - No		0	0	0	0	0	0 - No	0 - No	0 - No
J	054	75	10	072	5	2	25	36.5	64		0 - No	0 - No	0 - No		0	0	0	0	0	0 - No	0 - No	0 - No
J	054	75	10	072	9	3	2	36.5	64		0 - No	0 - No	0 - No		5	10	6	0	0	0 - No	0 - No	0 - No
J	054	77	11	074	5	2	27	36.1	76		0 - No	0 - No	0 - No		0	0	0	0	0	0 - No	0 - No	0 - No
J	054	77	11	074	9	3	4	36.1	76		0 - No	0 - No	0 - No		7	12	8	0	0	0 - No	0 - No	0 - No
J	054	80	12	077	9	3	7	36.2	60	100/60	0 - No	0 - No	1 - Yes		5	11	0	0	0	0 - No	0 - No	0 - No											4092.21	8.31684	-1.79558	19	10	82	18	13.7	4.6	37.2	52.5	10.3		4.96	45.1	90.9	30.4
J	054	80	12	077	5	2	30	36.2	60	100/60	0 - No	0 - No	1 - Yes		0	0	0	0	0	0 - No	0 - No	0 - No											4092.21	8.31684	-1.79558	19	10	82	18	13.7	4.6	37.2	52.5	10.3		4.96	45.1	90.9	30.4
J	054	120	13	098	5	2	70	36.12	68	100/60	0 - No	0 - No	1 - Yes		0	0	0	0	0	0 - No	0 - No	0 - No											74788	11.2224	1.10999			76	18	13.5	4.2	41	51.9	7.1		4.93	45.3	91.8	29.9
J	054	120	13	098	9	3	47	36.12	68	100/60	0 - No	0 - No	1 - Yes		0	0	0	5	0	0 - No	0 - No	0 - No											74788	11.2224	1.10999			76	18	13.5	4.2	41	51.9	7.1		4.93	45.3	91.8	29.9
J	071	-1	0	Screen																													1908.24	7.55394	0	21	9	99		10.2	4.3	52.6	41.3	6.1		4.72	34	71.9	30.1
J	071	28	1	028
J	071	30	2	030	1	1	2	36.2	68		0 - No	0 - No	0 - No		0	0	0	0	0	0 - No	0 - No	0 - No
J	071	32	3	032	1	1	4	36.1	70		0 - No	0 - No	0 - No		0	0	0	0	0	0 - No	0 - No	0 - No
J	071	35	4	035	1	1	7	35.7	64	110/85	0 - No	0 - No	1 - Yes		0	0	0	0	0	0 - No	0 - No	0 - No														14	7	70		10.8	4	41.6	50	8.4		5.07	37.1	73.1	29.1
J	071	51	5	049	1	1	23	35.7	68	100/60	0 - No	0 - No	0 - No		0	0	0	0	0	0 - No	0 - No	0 - No
J	071	53	6	051	1	1	25	36.4	66		0 - No	0 - No	0 - No		0	0	0	0	0	0 - No	0 - No	0 - No
J	071	53	6	051	5	2	2	36.4	66		0 - No	0 - No	0 - No		0	0	0	0	0	0 - No	0 - No	0 - No
J	071	55	7	053	1	1	27	36.2	72		0 - No	0 - No	0 - No		0	0	0	0	0	0 - No	0 - No	0 - No	2	WOUND ON RT LEG		2	2004-02-02		1	1	6
J	071	55	7	053	5	2	4	36.2	72		0 - No	0 - No	0 - No		0	0	0	0	0	0 - No	0 - No	0 - No	2	WOUND ON RT LEG		2	2004-02-02		1	1	6
J	071	63	8	056	5	2	12	35.9	86	100/80	0 - No	0 - No	1 - Yes		0	0	0	0	0	0 - No	0 - No	0 - No											375.06	5.92709	-1.62685	19	12	53	45	11.8	3.7	39.5	52.1	8.4		5.42	39.3	72.4	30.1
J	071	63	8	056	1	1	35	35.9	86	100/80	0 - No	0 - No	1 - Yes		0	0	0	0	0	0 - No	0 - No	0 - No											375.06	5.92709	-1.62685	19	12	53	45	11.8	3.7	39.5	52.1	8.4		5.42	39.3	72.4	30.1
J	071	70	9	070	1	1	42	35.8	64	100/80	0 - No	0 - No	0 - No		0	0	0	0	0	0 - No	0 - No	0 - No
J	071	70	9	070	5	2	19	35.8	64	100/80	0 - No	0 - No	0 - No		0	0	0	0	0	0 - No	0 - No	0 - No
J	071	72	10	072	5	2	21	36.4	66		0 - No	0 - No	0 - No		0	0	0	0	0	0 - No	0 - No	0 - No
J	071	72	10	072	9	3	2	36.4	66		0 - No	0 - No	0 - No		6	8	4	0	0	0 - No	0 - No	0 - No
J	071	74	11	074	5	2	23	36.7	62		0 - No	0 - No	0 - No		0	0	0	0	0	0 - No	0 - No	0 - No
J	071	74	11	074	9	3	4	36.7	62		0 - No	0 - No	0 - No		12	14	8	0	0	0 - No	0 - No	0 - No
J	071	77	12	077	5	2	26	36.2	84	100/65	0 - No	0 - No	1 - Yes		0	0	0	0	0	0 - No	0 - No	0 - No											6255.7	8.74125	1.18731	29	13	48	19	11.7	3.6	39.3	54.6	6.4		5.53	39.7	71.8	29.5
J	071	77	12	077	9	3	7	36.2	84	100/65	0 - No	0 - No	1 - Yes		10	7	5	0	0	0 - No	0 - No	0 - No											6255.7	8.74125	1.18731	29	13	48	19	11.7	3.6	39.3	54.6	6.4		5.53	39.7	71.8	29.5
J	071	98	13	098	5	2	47	36	8	110/60	0 - No	0 - No	1 - Yes		0	0	0	0	0	0 - No	0 - No	0 - No											41827	10.6413	3.08736	27	20	69	28	11.7	5.1	49.8	41.8	8.4		5.47	39.9	72.9	29.4
J	071	98	13	098	9	3	28	36	80	110/60	0 - No	0 - No	1 - Yes		0	0	0	4	0	0 - No	0 - No	0 - No											41827	10.6413	3.08736	27	20	69	28	11.7	5.1	49.8	41.8	8.4		5.47	39.9	72.9	29.4
J	071	161	14	161	9	3	91	35.49	80		0 - No	0 - No	1 - Yes	0	0	0	0	5	0	0 - No	0 - No	0 - No											2333.36	7.75507	0.20113	29	22	48	34	11.8	5	35.5	57.3	7.2		5.6	40.5	72.3	29.3
J	071	224	15	245	9	3	154	35.68	72		0 - No	0 - No	1 - Yes	0	0	0	0	3	0	0 - No	0 - No	0 - No											4305.08	8.36755	0.813615	27	10	56	20	12.7	4.9	34.1	58.6	7.3		5.83	39.7	68.1	32.1
J	071	294	16	329	9	3	224	35.99	88	100/60	0 - No	0 - No	1 - Yes	0	0	0	0	3	0	0 - No	0 - No	0 - No											17339.4	9.76073	2.2068	36	16	58	27	13.9	3.9	41.2	51.4	7.4		5.69	41.6	73	33.5
J	082	-56	0	Screen																													16123.1	9.68801	0	20	13	73	27	12.3	4.2	47.9	45.4	6.7		5.08	41.6	81.9	29.5
J	082	28	1	028
J	082	30	2	030	1	1	2	36.4	68		0 - No	0 - No	0 - No		0	0	0	0	0	0 - No	0 - No	0 - No
J	082	32	3	032	1	1	4	36.8	70		0 - No	0 - No	0 - No		0	0	0	0	0	0 - No	0 - No	0 - No
J	082	35	4	035	1	1	7	35.8	68	120/70	0 - No	0 - No	1 - Yes		0	0	0	0	0	0 - No	0 - No	0 - No														23	12	90		14.8	5.2	44	48.6	7.4		5.62	48	85.3	30.8
J	082	49	5	049	1	1	21	36	64	120/70	0 - No	0 - No	0 - No		0	0	0	0	0	0 - No	0 - No	0 - No
J	082	51	6	051	1	1	23	36.2	66		0 - No	0 - No	0 - No		0	0	0	0	0	0 - No	0 - No	0 - No
J	082	51	6	051	5	2	2	36.2	66		0 - No	0 - No	0 - No		0	0	0	0	0	0 - No	0 - No	0 - No
J	082	53	7	053	1	1	25	36.7	64		0 - No	0 - No	0 - No		0	0	0	0	0	0 - No	0 - No	0 - No
J	082	53	7	053	5	2	4	36.7	64		0 - No	0 - No	0 - No		0	0	0	0	0	0 - No	0 - No	0 - No
J	082	63	8	056	1	1	35	35.9	74	100/65	0 - No	0 - No	1 - Yes		0	0	0	0	0	0 - No	0 - No	0 - No											3280.9	8.09587	-1.59214	18	14	78	10	13.9	4.4	48	46	6		5.4	44.3	81.9	31.5
J	082	63	8	056	5	2	14	35.9	74	100/65	0 - No	0 - No	1 - Yes		0	0	0	0	0	0 - No	0 - No	0 - No											3280.9	8.09587	-1.59214	18	14	78	10	13.9	4.4	48	46	6		5.4	44.3	81.9	31.5
J	082	70	9	070	1	1	42	35.9	84	120/80	0 - No	0 - No	0 - No		0	0	0	0	0	0 - No	0 - No	0 - No
J	082	70	9	070	5	2	21	35.9	84	120/80	0 - No	0 - No	0 - No		0	0	0	0	0	0 - No	0 - No	0 - No
J	082	72	10	072	9	3	2	36.7	80		0 - No	0 - No	0 - No		6	9	6	0	0	0 - No	0 - No	0 - No
J	082	72	10	072	5	2	23	36.7	80		0 - No	0 - No	0 - No		0	0	0	0	0	0 - No	0 - No	0 - No
J	082	74	11	074	9	3	4	36.5	68		0 - No	0 - No	0 - No		10	12	10	0	0	0 - No	0 - No	0 - No
J	082	74	11	074	5	2	25	36.5	68		0 - No	0 - No	0 - No		0	0	0	0	0	0 - No	0 - No	0 - No
J	082	77	12	077	5	2	28	35.4	76	100/55	0 - No	0 - No	1 - Yes		0	0	0	0	0	0 - No	0 - No	0 - No											6591.16	8.79348	-0.894525	23	18	70	20	13.9	4.5	49.5	43.9	6.6		5.67	46.4	81.8	29.9
J	082	77	12	077	9	3	7	35.4	76	100/55	0 - No	0 - No	1 - Yes		12	14	7	0	0	0 - No	0 - No	0 - No											6591.16	8.79348	-0.894525	23	18	70	20	13.9	4.5	49.5	43.9	6.6		5.67	46.4	81.8	29.9
J	082	98	13	098	5	2	49	35.1	86	100/60	0 - No	0 - No	1 - Yes		0	0	0	0	0	0 - No	0 - No	0 - No											1327.65	7.19117	-2.49684	29	28	77	17	14.2	5.1	44.4	50.3	5.3		5.69	47.4	83.7	30.1
J	082	98	13	098	9	3	28	35.1	86	100/60	0 - No	0 - No	1 - Yes		0	0	0	4	0	0 - No	0 - No	0 - No											1327.65	7.19117	-2.49684	29	28	77	17	14.2	5.1	44.4	50.3	5.3		5.69	47.4	83.7	30.1
J	082	161	14	161	9	3	91	35.82	72		0 - No	0 - No	1 - Yes		0	0	0	4	0	0 - No	0 - No	0 - No											383.353	5.94896	-3.73905	24	26	59	32	14.1	4.8	56.6	37.8	5.6		5.7	46.7	81.9	30.2
J	082	224	15	245	9	3	154	36.24	72		0 - No	0 - No	1 - Yes	0	0	0	0	4	0	0 - No	0 - No	0 - No											61607.1	11.0285	1.34052	23	13	63	24	15.8	5.2	47.9	44.9	7.2		6.17	47.4	76.9	33.3
J	082	294	16	329	9	3	224	36.6	88	110/80	0 - No	0 - No	1 - Yes	0	0	0	0	4	0	0 - No	0 - No	0 - No											175.949	5.17019	-4.51782	27	27	67	26	15.1	3.5	55.9	38.2	5.9		5.36	43.5	81.1	34.8
J	135	-9	0	Screen																													2659.52	7.8859	0	20	11	96	22	12.5	4.4	66.2	27.4	6.3		5.4	42.1	77.8	29.1
J	135	28	1	028
J	135	30	2	030	1	1	2	36.1	66		0 - No	0 - No	0 - No		0	0	0	0	0	0 - No	0 - No	0 - No
J	135	32	3	032	1	1	4	36.4	70		0 - No	0 - No	0 - No		0	0	0	0	0	0 - No	0 - No	0 - No
J	135	35	4	035	1	1	7	35.1	78	100/70	0 - No	0 - No	1 - Yes		0	0	0	0	0	0 - No	0 - No	0 - No														28	18	60		12.7	4.6	65.2	28.3	6.5		5.55	44.5	80.2	28.6
J	135	48	5	049	1	1	20	36	68	110/70	0 - No	0 - No	0 - No		0	0	0	0	0	0 - No	0 - No	0 - No
J	135	50	6	051	1	1	22	36.4	66		0 - No	0 - No	0 - No		0	0	0	0	0	0 - No	0 - No	0 - No
J	135	50	6	051	5	2	2	36.4	66		0 - No	0 - No	0 - No		0	0	0	0	0	0 - No	0 - No	0 - No
J	135	52	7	053	1	1	24	36.3	62		0 - No	0 - No	0 - No		0	0	0	0	0	0 - No	0 - No	0 - No
J	135	52	7	053	5	2	4	36.36	62		0 - No	0 - No	0 - No		0	0	0	0	0	0 - No	0 - No	0 - No
J	135	62	8	056	1	1	34	36	76	100/70	0 - No	0 - No	1 - Yes		0	0	0	0	0	0 - No	0 - No	0 - No											1011.87	6.91955	-0.966348	18	11	75	7	13.1	4.2	63.8	29.4	6.8		5.64	44.6	79	29.4
J	135	62	8	056	5	2	14	36.3	76	100/70	0 - No	0 - No	1 - Yes		0	0	0	0	0	0 - No	0 - No	0 - No											1011.87	6.91955	-0.966348	18	11	75	7	13.1	4.2	63.8	29.4	6.8		5.64	44.6	79	29.4
J	135	72	9	070	5	2	24	36.2	84	100/70	0 - No	0 - No	0 - No		0	0	0	0	0	0 - No	0 - No	0 - No
J	135	72	9	070	1	1	44	36.3	84	100/70	0 - No	0 - No	0 - No		0	0	0	0	0	0 - No	0 - No	0 - No
J	135	74	10	072	5	2	26	36.2	64		0 - No	0 - No	0 - No		0	0	0	0	0	0 - No	0 - No	0 - No
J	135	74	10	072	9	3	2	36.2	64		0 - No	0 - No	0 - No		0	7	0	0	0	0 - No	0 - No	0 - No
J	135	76	11	074	5	2	28	36.7	72		0 - No	0 - No	0 - No		0	0	0	0	0	0 - No	0 - No	0 - No
J	135	76	11	074	9	3	4	36.7	72		0 - No	0 - No	0 - No		5	13	7	0	0	0 - No	0 - No	0 - No
J	135	79	12	077	5	2	31	36.7	72	100/60	0 - No	0 - No	1 - Yes		0	0	0	0	0	0 - No	0 - No	0 - No											3277.51	8.09484	0.20894	20	5	90	13	13.1	4.6	66.7	26.2	7.2		5.78	45.6	78.9	28.8
J	135	79	12	077	9	3	7	36.7	72	100/60	0 - No	0 - No	1 - Yes		4	13	0	0	0	0 - No	0 - No	0 - No											3277.51	8.09484	0.20894	20	5	90	13	13.1	4.6	66.7	26.2	7.2		5.78	45.6	78.9	28.8
J	135	104	13	098	9	3	32	35.54	86	100/60	0 - No	0 - No	1 - Yes		0	0	0	4	0	0 - No	0 - No	0 - No											1284.95	7.15848	-0.727424	32	17	83	21	12	4	63.7	29.4	6.9		5.23	41.3	79.1	29.1
J	135	104	13	098	5	2	56	35.54	86	100/60	0 - No	0 - No	1 - Yes		0	0	0	0	0	0 - No	0 - No	0 - No											1284.95	7.15848	-0.727424	32	17	83	21	12	4	63.7	29.4	6.9		5.23	41.3	79.1	29.1
J	135	160	14	161	9	3	88	36.64	80		0 - No	0 - No	1 - Yes		0	0	0	0	3	0 - No	0 - No	0 - No											117.208	4.76395	-3.12195	22	16	58	24	12.4	4.9	65.2	28.5	6.3		5.6	43.8	78.2	28.3
J	135	223	15	245	9	3	151	36.67	80		0 - No	0 - No	1 - Yes	0	0	0	0	0	3	0 - No	0 - No	0 - No											175.949	5.17019	-2.71571	20	8	79	20	13.2	4.6	59.4	32.9	7.7		5.48	40.9	74.6	32.2
J	135	306	16	329	9	3	234	36.48	66	90/40	0 - No	0 - No	1 - Yes	0	0	0	0	0	3	0 - No	0 - No	0 - No											175.949	5.17019	-2.71571	20	10	119	22	14.7	3.8	60	32.5	7.5		5.63	44.7	79.4	33
J	145	12	0	Screen																													7861.85	8.96978	0	8	8	78	31	12.9	5.1	47.7	45.2	7.1		4.63	41.9	90.5	30.8
J	145	28	1	028
J	145	30	2	030	1	1	2	36.3	66		0 - No	0 - No	0 - No		0	0	0	0	0	0 - No	0 - No	0 - No
J	145	32	3	032	1	1	4	36.6	62		0 - No	0 - No	0 - No		0	0	0	0	0	0 - No	0 - No	0 - No
J	145	49	4	049	1	1	21	37	82	110/75	0 - No	0 - No	0 - No		0	0	0	0	0	0 - No	0 - No	0 - No
J	145	51	5	051	4	2	2	36.3	68		0 - No	0 - No	0 - No		0	0	0	0	0	0 - No	0 - No	0 - No
J	145	51	5	051	1	1	23	36.3	68		0 - No	0 - No	0 - No		0	0	0	0	0	0 - No	0 - No	0 - No
J	145	53	6	053	1	1	25	36.7	74		0 - No	0 - No	0 - No		0	0	0	0	0	0 - No	0 - No	0 - No
J	145	53	6	053	4	2	4	36.7	74		0 - No	0 - No	0 - No		0	0	0	0	0	0 - No	0 - No	0 - No
J	145	56	7	056	1	1	28	36.2	80	120/80	0 - No	0 - No	1 - Yes		0	0	0	0	0	0 - No	0 - No	0 - No											3342.35	8.11443	-0.855348	23	8	48	18	12.6	3.8	40.5	52.3	7.2		4.52	41.4	91.6	30.5
J	145	56	7	056	4	2	7	36.2	80	120/80	0 - No	0 - No	1 - Yes		0	0	0	0	0	0 - No	0 - No	0 - No											3342.35	8.11443	-0.855348	23	8	48	18	12.6	3.8	40.5	52.3	7.2		4.52	41.4	91.6	30.5
J	145	69	8	070	1	1	41	36.48	60	100/70	0 - No	0 - No	0 - No		0	0	0	0	0	0 - No	0 - No	0 - No
J	145	69	8	070	4	2	20	36.48	60	100/70	0 - No	0 - No	0 - No		0	0	0	0	0	0 - No	0 - No	0 - No
J	145	71	9	072	4	2	22	37.2	72		0 - No	0 - No	0 - No		0	0	0	0	0	0 - No	0 - No	0 - No
J	145	71	9	072	8	3	2	37.2	72		0 - No	0 - No	0 - No		0	6	0	0	0	0 - No	0 - No	0 - No
J	145	73	10	074	8	3	4	36.8	80		0 - No	0 - No	0 - No		7	14	8	0	0	0 - No	0 - No	0 - No
J	145	73	10	074	4	2	24	36.8	80		0 - No	0 - No	0 - No		0	0	0	0	0	0 - No	0 - No	0 - No
J	145	76	11	077	4	2	27	36.38	78	110/70	0 - No	0 - No	1 - Yes		0	0	0	0	0	0 - No	0 - No	0 - No	1	SHINY PLAQUE SHINY PLAQUE	8	2	2004-03-17		1	1	1		8017.37	8.98937	0.0195881	28	22	78	27	12	4	45.5	48.1	6.4		4.38	39.4	89.9	30.5
J	145	76	11	077	8	3	7	36.38	78	110/70	0 - No	0 - No	1 - Yes		8	12	5	0	0	0 - No	0 - No	0 - No	1	SHINY PLAQUE SHINY PLAQUE	8	2	2004-03-17		1	1	1		8017.37	8.98937	0.0195881	28	22	78	27	12	4	45.5	48.1	6.4		4.38	39.4	89.9	30.5
J	145	97	12	098	4	2	48	36.41	60	110/60	0 - No	0 - No	1 - Yes		0	0	0	0	0	0 - No	0 - No	0 - No											1893.86	7.54637	-1.4234	37	30	74	31	12.3	3.6	42.3	50.3	7.4		4.41	40.5	91.7	30.5
J	145	97	12	098	8	3	28	36.41	60	110/70	0 - No	0 - No	1 - Yes		0	0	0	8	0	0 - No	0 - No	0 - No											1893.86	7.54637	-1.4234	37	30	74	31	12.3	3.6	42.3	50.3	7.4		4.41	40.5	91.7	30.5
J	145	160	13	161																													2205.75	7.69882	-1.27096			88	30	12	4.5	48.8	45.1	6.1		4.23	35.6	84.2	33.6
J	145	242	14	245	8	3	173	37.6	84	120/80	0 - No	0 - No	1 - Yes	0	0	0	0	0	0	0 - No	0 - No	0 - No											5849.15	8.67405	-0.295726	31	20	76	28	13.1	5.3	62.7	28.4	8.9		4.63	39.9	86.2	32.9
J	145	272	15	329	8	3	203	36.51	68	120/60	0 - No	0 - No	1 - Yes	0	0	0	0	0	0	0 - No	0 - No	0 - No											10500.6	9.25919	0.289411	33	19	67	24	12.9	4.1	48.6	42.9	8.5		4.12	37	89.7	35
J	169	20	0	Screen																													15005.7	9.61619	0	27	25	66	24	14.9	3.6	59.7	32.8	7.5		5.2	48.2	92.7	30.9
J	169	28	1	028
J	169	30	2	030	1	1	2	36.1	68		0 - No	0 - No	0 - No		0	0	0	0	0	0 - No	0 - No	0 - No
J	169	32	3	032	1	1	4	35.2	74		0 - No	0 - No	0 - No		0	0	0	0	0	0 - No	0 - No	0 - No
J	169	35	4	035	1	1	7	35.7	60	120/80	0 - No	0 - No	1 - Yes		0	0	0	0	0	0 - No	0 - No	0 - No														21	12	35		14.9	4.3	60.1	32.7	7.2		5.3	48.6	91.8	30.6
J	169	48	5	049	1	1	20	36.1	64	100/70	0 - No	0 - No	0 - No		0	0	0	0	0	0 - No	0 - No	0 - No
J	169	50	6	051	1	1	22	36.4	66		0 - No	0 - No	0 - No		0	0	0	0	0	0 - No	0 - No	0 - No
J	169	50	6	051	5	2	2	36.4	66		0 - No	0 - No	0 - No		0	0	0	0	0	0 - No	0 - No	0 - No
J	169	52	7	053	1	1	24	36.2	68		0 - No	0 - No	0 - No		0	0	0	0	0	0 - No	0 - No	0 - No
J	169	52	7	053	5	2	4	36.2	68		0 - No	0 - No	0 - No		0	0	0	0	0	0 - No	0 - No	0 - No
J	169	62	8	056	5	2	14	35.7	70	110/90	0 - No	0 - No	1 - Yes		0	0	0	0	0	0 - No	0 - No	0 - No											375.06	5.92709	-3.6891	28	16	92	21	15.2	4.7	64.9	28.4	6.7		5.3	48.5	91.3	31.5
J	169	62	8	056	1	1	34	35.7	70	110/90	0 - No	0 - No	1 - Yes		0	0	0	0	0	0 - No	0 - No	0 - No											375.06	5.92709	-3.6891	28	16	92	21	15.2	4.7	64.9	28.4	6.7		5.3	48.5	91.3	31.5
J	169	71	9	070	1	1	43	35.9	70	110/60	0 - No	0 - No	0 - No		0	0	0	0	0	0 - No	0 - No	0 - No
J	169	71	9	070	5	2	23	35.9	70	110/60	0 - No	0 - No	0 - No		0	0	0	0	0	0 - No	0 - No	0 - No
J	169	73	10	072	9	3	2	36.6	66		0 - No	0 - No	0 - No		5	7	0	0	0	0 - No	0 - No	0 - No
J	169	73	10	072	5	2	25	36.6	66		0 - No	0 - No	0 - No		0	0	0	0	0	0 - No	0 - No	0 - No
J	169	75	11	074	5	2	27	36.3	70		0 - No	0 - No	0 - No		0	0	0	0	0	0 - No	0 - No	0 - No
J	169	75	11	074	9	3	4	36.3	70		0 - No	0 - No	0 - No		8	14	6	0	0	0 - No	0 - No	0 - No
J	169	78	12	077	9	3	7	35.9	84	110/60	0 - No	0 - No	1 - Yes		5	10	0	0	0	0 - No	0 - No	0 - No											17551.4	9.77289	0.156705	37	19	36	27	14.8	4.5	53.3	39.2	7.5		5.3	48.5	91.9	30.5
J	169	78	12	077	5	2	30	35.9	84	110/60	0 - No	0 - No	1 - Yes		0	0	0	0	0	0 - No	0 - No	0 - No											17551.4	9.77289	0.156705	37	19	36	27	14.8	4.5	53.3	39.2	7.5		5.3	48.5	91.9	30.5
J	169	97	13	098	9	3	26	35.9	68	110/60	0 - No	0 - No	1 - Yes		0	0	0	4	0	0 - No	0 - No	0 - No											195288	12.1822	2.56605	54	27	94	21	14.7	4.6	57.4	35.9	6.7		5.19	47.9	92.3	30.7
J	169	97	13	098	5	2	49	35.7	68	110/60	0 - No	0 - No	1 - Yes		0	0	0	0	0	0 - No	0 - No	0 - No											195288	12.1822	2.56605	54	27	94	21	14.7	4.6	57.4	35.9	6.7		5.19	47.9	92.3	30.7
J	169	160	14	161	9	3	89	36.27	80		0 - No	0 - No	1 - Yes		0	0	0	4	0	0 - No	0 - No	0 - No											2770.23	7.92669	-1.6895	45	41	73	30	14.3	4.2	50.7	41.9	7.4		5.23	47.2	90.1	30.3
J	169	223	15	245	9	3	152	36.33	68		0 - No	0 - No	1 - Yes	0	0	0	0		0	0 - No	0 - No	0 - No											8002.57	8.98752	-0.628668	132	51	77	19	15.8	5.7	65.8	27.7	6.5		5.3	45.9	86.6	34.4
J	169	294	16	329	9	3	223	35.99	68	90/60	0 - No	0 - No	1 - Yes	0	0	0	0	3	0	0 - No	0 - No	0 - No											209931	12.2545	2.63835	37	28	84	24	15.2	4.2	57.4	34.8	7.8		4.72	43	91.1	35.4
J	170	13	0	Screen																													4572.61	8.42784	0	20	8	91		13.4	3.2	41.4	51.2	7.4		4.61	44.1	95.7	30.3
J	170	28	1	028
J	170	30	2	030	1	1	2	36.2	64	0	0 - No	0 - No	0 - No		0	0	0	0	0	0 - No	0 - No	0 - No
J	170	33	3	032	1	1	5	36.6	72		0 - No	0 - No	0 - No		0	0	0	0	0	0 - No	0 - No	0 - No
J	170	42	4	035	1	1	14	36.3	85	100/65	0 - No	0 - No	1 - Yes		0	0	0	0	0	0 - No	0 - No	0 - No														17	10	67		13.1	3.1	65.3	28.5	6.2		4.42	41.7	94.2	31.4
J	170	50	5	049	1	1	22	35.8	70	100/65	0 - No	0 - No	0 - No		0	0	0	0	0	0 - No	0 - No	0 - No
J	170	52	6	051	1	1	24	36.4	68		0 - No	0 - No	0 - No		0	0	0	0	0	0 - No	0 - No	0 - No
J	170	52	6	051	5	2	2	36.4	68		0 - No	0 - No	0 - No		0	0	0	0	0	0 - No	0 - No	0 - No
J	170	54	7	053	1	1	26	36.7	62		0 - No	0 - No	0 - No		0	0	0	0	0	0 - No	0 - No	0 - No
J	170	54	7	053	5	2	4	36.7	62		0 - No	0 - No	0 - No		0	0	0	0	0	0 - No	0 - No	0 - No
J	170	57	8	056	1	1	29	35.6	86	100/65	0 - No	0 - No	1 - Yes		0	0	0	0	0	0 - No	0 - No	0 - No											218214	12.2932	3.86539	22	12	62	29	13.1	2.9	42.2	52.1	5.7		4.46	43.3	97.2	30.3
J	170	57	8	056	5	2	7	35.6	86	100/65	0 - No	0 - No	1 - Yes		0	0	0	0	0	0 - No	0 - No	0 - No											218214	12.2932	3.86539	22	12	62	29	13.1	2.9	42.2	52.1	5.7		4.46	43.3	97.2	30.3
J	170	70	9	070	1	1	42	36.1	72	100/65	0 - No	0 - No	0 - No		0	0	0	0	0	0 - No	0 - No	0 - No
J	170	70	9	070	5	2	20	36.1	72	100/65	0 - No	0 - No	0 - No		0	0	0	0	0	0 - No	0 - No	0 - No
J	170	72	10	072	5	2	22	37.2	68		0 - No	0 - No	0 - No		0	0	0	0	0	0 - No	0 - No	0 - No
J	170	72	10	072	9	3	2	37.2	68		0 - No	0 - No	0 - No		0	7	0	0	0	0 - No	0 - No	0 - No
J	170	74	11	074	5	2	24	37.4	62		0 - No	0 - No	0 - No		0	0	0	0	0	0 - No	0 - No	0 - No
J	170	74	11	074	9	3	4	37.4	62		0 - No	0 - No	0 - No		0	14	6	0	0	0 - No	0 - No	0 - No
J	170	77	12	077	5	2	27	36.4	68	100/50	0 - No	0 - No	1 - Yes		0	0	0	0	0	0 - No	0 - No	0 - No											294661	12.5936	4.16574	24	25	64	57	12.8	3.6	50.8	43.7	5.5		4.32	41.4	95.8	30.9
J	170	77	12	077	9	3	7	36.1	68	100/50	0 - No	0 - No	1 - Yes		0	9	3	0	0	0 - No	0 - No	0 - No											294661	12.5936	4.16574	24	25	64	57	12.8	3.6	50.8	43.7	5.5		4.32	41.4	95.8	30.9
J	170	98	13	098	5	2	48	36.4	88	100/50	0 - No	0 - No	1 - Yes		0	0	0	0	0	0 - No	0 - No	0 - No											7559.81	8.9306	0.502762	25	29	77	30	13.1	3.1	50	44.3	5.7		4.51	44.1	97.7	29.8
J	170	98	13	098	9	3	28	36.4	88	100/50	0 - No	0 - No	1 - Yes		0	0	0	6	0	0 - No	0 - No	0 - No											7559.81	8.9306	0.502762	25	29	77	30	13.1	3.1	50	44.3	5.7		4.51	44.1	97.7	29.8
J	170	209	14	161	9	3	139	36.31	68		0 - No	0 - No	1 - Yes	0	0	0	0	6	0	0 - No	0 - No	0 - No											808.944	6.69573	-1.73211	19	12	84	26	15	3	41	53.1	5.9		4.84	45	92.9	33.4
J	170	243	15	245	9	3	173	36.2	64	100/60	0 - No	0 - No	1 - Yes	0	0	0	0	6	0	0 - No	0 - No	0 - No											41999.2	10.6454	2.21757	14	10	84	27	13.9	2.9	44.7	48.3	7		4.46	41	91.8	33.9
J	170	272	16	329	9	3	202	36.11	68	90/60	0 - No	0 - No	1 - Yes	0	0	0	0	6	0	0 - No	0 - No	0 - No											494520	13.1113	4.6835	19	15	81	27	14.8	3	61.3	31	7.7		4.37	42.3	96.8	35.1
J	190	13	0	Screen																													37189	10.5238	0	19	6	78	13	14.7	4.9	48.8	43	8.2		5.94	49.8	83.9	29.5
J	190	28	1	028
J	190	30	2	030	1	1	2	36.2	66		0 - No	0 - No	0 - No		0	0	0	0	0	0 - No	0 - No	0 - No
J	190	33	3	032	1	1	5	36.6	64		0 - No	0 - No	0 - No		0	0	0	0	0	0 - No	0 - No	0 - No
J	190	42	4	035	1	1	14	36.2	64	100/60	0 - No	0 - No	1 - Yes		0	0	0	0	0	0 - No	0 - No	0 - No														13	6	60		13.7	5	51.1	42.8	6.1		5.19	42.8	82.4	31.9
J	190	50	5	049	1	1	22	37.1	86	100/60	0 - No	0 - No	0 - No		0	0	0	0	0	0 - No	0 - No	0 - No
J	190	52	6	051	1	1	24	36.2	68		0 - No	0 - No	0 - No		0	0	0	0	0	0 - No	0 - No	0 - No
J	190	52	6	051	5	2	2	36.2	68		0 - No	0 - No	0 - No		0	0	0	0	0	0 - No	0 - No	0 - No
J	190	54	7	053	5	2	4	36.8	70		0 - No	0 - No	0 - No		0	0	0	0	0	0 - No	0 - No	0 - No
J	190	54	7	053	1	1	26	36.8	70		0 - No	0 - No	0 - No		0	0	0	0	0	0 - No	0 - No	0 - No
J	190	57	8	056	1	1	29	35.7	68	100/65	0 - No	0 - No	1 - Yes		0	0	0	0	0	0 - No	0 - No	0 - No											74.596	4.31209	-6.21168	19	9	41	26	13.3	5.7	46.8	46.5	6.7		5.2	43.3	83.9	30.7
J	190	57	8	056	5	2	7	35.7	68	100/65	0 - No	0 - No	1 - Yes		0	0	0	0	0	0 - No	0 - No	0 - No											74.596	4.31209	-6.21168	19	9	41	26	13.3	5.7	46.8	46.5	6.7		5.2	43.3	83.9	30.7
J	190	70	9	070	5	2	20	36.34	68	100/60	0 - No	0 - No	0 - No		0	0	0	0	0	0 - No	0 - No	0 - No	3	PIMPLE ON RT DELTOID	7	2	2004-03-10		1	1	1
J	190	70	9	070	1	1	42	36.34	68	100/60	0 - No	0 - No	0 - No		0	0	0	0	0	0 - No	0 - No	0 - No	3	PIMPLE ON RT DELTOID	7	2	2004-03-10		1	1	1
J	190	72	10	072	9	3	2	36.4	68		0 - No	0 - No	0 - No		0	6	0	0	0	0 - No	0 - No	0 - No
J	190	72	10	072	5	2	22	36.4	68		0 - No	0 - No	0 - No		0	0	0	0	0	0 - No	0 - No	0 - No
J	190	74	11	074	5	2	24	36.8	70		0 - No	0 - No	0 - No		0	0	0	0	0	0 - No	0 - No	0 - No
J	190	74	11	074	9	3	4	36.8	70		0 - No	0 - No	0 - No		4	12	6	0	0	0 - No	0 - No	0 - No
J	190	77	12	077	9	3	7	36.56	64	100/50	0 - No	0 - No	1 - Yes		6	5	12	0	0	0 - No	0 - No	0 - No											24.8085	3.21119	-7.31258	18	12	77	17	13.4	5.3	42.4	50	7.6		5.1	43.5	85.2	30.9
J	190	77	12	077	5	2	27	36.56	64	100/50	0 - No	0 - No	1 - Yes		0	0	0	0	0	0 - No	0 - No	0 - No											24.8085	3.21119	-7.31258	18	12	77	17	13.4	5.3	42.4	50	7.6		5.1	43.5	85.2	30.9
J	190	98	13	098	5	2	48	36.32	64	100/50	0 - No	0 - No	1 - Yes		0	0	0	0	0	0 - No	0 - No	0 - No											521.935	6.25754	-4.26623	24	14	64	12	13.3	4.4	43	50.7	6.3		5.04	43.6	86.6	30.5
J	190	98	13	098	9	3	28	36.32	64	100/50	0 - No	0 - No	1 - Yes		0	0	0	7	0	0 - No	0 - No	0 - No											521.935	6.25754	-4.26623	24	14	64	12	13.3	4.4	43	50.7	6.3		5.04	43.6	86.6	30.5
J	190	161	14	161	9	3	91	36.38	68		0 - No	0 - No	1 - Yes	0	0	0	0	0	0	0 - No	0 - No	0 - No											2236.69	7.71275	-2.81102	25	19	93	14	13.3	4.3	45.8	46.9	7.3		4.8	38.9	81.1	34.1
J	190	244	15	245																													12070.3	9.39851	-1.12526	24	14	76	14	14.4	5.4	52.5	40.3	7.2		5.11	42.3	82.7	34.1
J	190	273	16	329																													12851.3	9.4612	-1.06257	21	9	70	6	14.8	4.5	47.8	46	6.2		4.73	41.9	88.6	35.2
J	197	-8	0	Screen																													63886.3	11.0649	0	31	40	90		15.5	6.8	69.8	23.6	6.6		5.82	50.8	87.4	30.5
J	197	28	1	028
J	197	30	2	030	1	1	2	35.7	68		0 - No	0 - No	0 - No		0	0	0	0	0	0 - No	0 - No	0 - No
J	197	32	3	032	1	1	4	36.1	74		0 - No	0 - No	0 - No		0	0	0	0	0	0 - No	0 - No	0 - No
J	197	38	4	035	1	1	10	36.2	64	120/80	0 - No	0 - No	1 - Yes		0	0	0	0	0	0 - No	0 - No	0 - No														79	42	76		15.2	5.4	47.6	44.5	7.9		5.63	48.4	85.9	31.4
J	197	49	5	049	1	1	21	36.4	60	110/75	0 - No	0 - No	0 - No		0	0	0	0	0	0 - No	0 - No	0 - No
J	197	51	6	051	1	1	23	36.4	66		0 - No	0 - No	0 - No		0	0	0	0	0	0 - No	0 - No	0 - No
J	197	51	6	051	5	2	2	36.4	66		0 - No	0 - No	0 - No		0	0	0	0	0	0 - No	0 - No	0 - No
J	197	53	7	053	1	1	25	36.1	62		0 - No	0 - No	0 - No		0	0	0	0	0	0 - No	0 - No	0 - No
J	197	53	7	053	5	2	4	36.1	62		0 - No	0 - No	0 - No		0	0	0	0	0	0 - No	0 - No	0 - No
J	197	63	8	056	5	2	14	36.2	72	130/75	0 - No	0 - No	1 - Yes		0	0	0	0	0	0 - No	0 - No	0 - No														21	21	72	15	15.7	5.4	54.8	37.5	7.7		5.87	51.4	87.4	30.7
J	197	63	8	056	1	1	35	36.2	72	130/75	0 - No	0 - No	1 - Yes		0	0	0	0	0	0 - No	0 - No	0 - No														21	21	72	15	15.7	5.4	54.8	37.5	7.7		5.87	51.4	87.4	30.7
J	197	72	9	070	5	2	23	37	88	120/80	0 - No	0 - No	0 - No		0	0	0	0	0	0 - No	0 - No	0 - No
J	197	72	9	070	1	1	44	37	88	120/80	0 - No	0 - No	0 - No		0	0	0	0	0	0 - No	0 - No	0 - No
J	197	74	10	072	5	2	25	36.5	68		0 - No	0 - No	0 - No		0	0	0	0	0	0 - No	0 - No	0 - No
J	197	74	10	072	9	3	2	36.5	68		0 - No	0 - No	0 - No		0	7	0	0	0	0 - No	0 - No	0 - No
J	197	76	11	074	9	3	4	36.3	64		0 - No	0 - No	0 - No		0	12	7	0	0	0 - No	0 - No	0 - No
J	197	76	11	074	5	2	27	36.3	64		0 - No	0 - No	0 - No		0	0	0	0	0	0 - No	0 - No	0 - No
J	197	79	12	077	5	2	30	36.3	72	120/75	0 - No	0 - No	1 - Yes		0	0	0	0	0	0 - No	0 - No	0 - No											29075.1	10.2776	-0.787221	31	23	53	14	16.1	5.2	56.4	35.6	8		6	52.6	88.2	30.6
J	197	79	12	077	9	3	7	36.3	72	120/75	0 - No	0 - No	1 - Yes		7	12	4	0	0	0 - No	0 - No	0 - No											29075.1	10.2776	-0.787221	31	23	53	14	16.1	5.2	56.4	35.6	8		6	52.6	88.2	30.6
J	197	98	13	098	9	3	26	36.86	96	110/70	0 - No	0 - No	1 - Yes		0	0	0	3	0	0 - No	0 - No	0 - No											24.8085	3.21119	-7.85367	34	33	81	18	16.4	4.7	48.3	44.8	6.9		6.13	55.4	90.3	29.6
J	197	98	13	098	5	2	49	36.8	96	110/70	0 - No	0 - No	1 - Yes		0	0	0	0	0	0 - No	0 - No	0 - No											24.8085	3.21119	-7.85367	34	33	81	18	16.4	4.7	48.3	44.8	6.9		6.13	55.4	90.3	29.6
J	197	161	14	161	9	3	89	36.74	72		0 - No	0 - No	1 - Yes		0	0	0	5	0	0 - No	0 - No	0 - No											4034.42	8.30262	-2.76224	32	31	63	13	15.8	15.2	56.6	36.2	7.2		5.94	51.4	86.6	30.7
J	197	231	15	245	9	3	159	37.19	82		0 - No	0 - No	1 - Yes	0	0	0	0	5	0	0 - No	0 - No	0 - No											647.307	6.47282	-4.59204	24	12	79	9	15.9	5.1	51.9	40.7	7.4		5.61	46.3	82.5	34.3
J	197	307	16	329	9	3	235	36.8	92	110/70	0 - No	0 - No	1 - Yes	0	0	0	0	5	0	0 - No	0 - No	0 - No											15402.9	9.64231	-1.42255	23	15	119	11	16.8	5.7	59.3	33.8	6.9		5.55	48.4	87.1	34.7
J	366	-288
J	366	-56	0	Screen																													18916.7	9.8478	0	22	11	30	20	10.4	6.1	61.2	30.8	8		4.24	34	80.2	30.8
J	366	28	1	028
J	366	30	2	030	1	1	2	36.4	68		0 - No	0 - No	0 - No		0	0	0	0	0	0 - No	0 - No	0 - No
J	366	32	3	032	1	1	4	36.2	70		0 - No	0 - No	0 - No		0	0	0	0	0	0 - No	0 - No	0 - No	1	URTI		2	2004-01-10	2004-01-16	1	1	6	1
J	366	35	4	035	1	1	7	36.8	62	120/80	0 - No	0 - No	1 - Yes		0	0	0	0	0	0 - No	0 - No	0 - No														21	6	58		11.6	7.6	69.3	24.7	6		4.59	37.6	81.9	30.8
J	366	49	5	049	1	1	21	36.1	66	90/55	0 - No	0 - No	0 - No		0	0	0	0	0	0 - No	0 - No	0 - No
J	366	51	6	051	1	1	23	36.1	66		0 - No	0 - No	0 - No		0	0	0	0	0	0 - No	0 - No	0 - No
J	366	51	6	051	5	2	2	36.4	66		0 - No	0 - No	0 - No	0	0	0	0	0	0	0 - No	0 - No	0 - No
J	366	53	7	053	1	1	25	36.4	68		0 - No	0 - No	0 - No		0	0	0	0	0	0 - No	0 - No	0 - No
J	366	53	7	053	5	2	4	36.1	68		0 - No	0 - No	0 - No	0	0	0	0	0	0	0 - No	0 - No	0 - No
J	366	63	8	056	1	1	35	36.2	60	110/80	0 - No	0 - No	1 - Yes	0	0	0	0	0	0	0 - No	0 - No	0 - No											4408.07	8.39119	-1.45661	21	13	40	40
J	366	63	8	056	5	2	14	36.2	60	110/80	0 - No	0 - No	1 - Yes	0	0	0	0	0	0	0 - No	0 - No	0 - No											4408.07	8.39119	-1.45661	21	13	40	40
J	366	70	9	070	1	1	42	36.5	76	100/55	0 - No	0 - No	0 - No	0	0	0	0	0	0	0 - No	0 - No	0 - No	2	SCABIES		2	2004-02-17		1	1	6
J	366	70	9	070	5	2	21	36.5	76	100/55	0 - No	0 - No	0 - No	0	0	0	0	0	0	0 - No	0 - No	0 - No	2	SCABIES		2	2004-02-17		1	1	6
J	366	72	10	072	9	3	2	36.3	68		0 - No	0 - No	0 - No	1	6	8	4	0	0	0 - No	0 - No	0 - No
J	366	72	10	072	5	2	23	36.3	78		0 - No	0 - No	0 - No	0	0	0	0	0	0	0 - No	0 - No	0 - No
J	366	74	11	074	9	3	4	36.7	72		0 - No	0 - No	0 - No	1	8	14	8	0	0	0 - No	0 - No	0 - No
J	366	74	11	074	5	2	25	36.7	72		0 - No	0 - No	0 - No	0	0	0	0	0	0	0 - No	0 - No	0 - No
J	366	77	12	077	5	2	28	36.7	78	100/55	0 - No	0 - No	1 - Yes	0	0	0	0	0	0	0 - No	0 - No	0 - No											7193.75	8.88097	-0.966831	24	13	41	13	12.1	4.8	51.3	40.5	8.2		4.8	38.5	80.1	31.5
J	366	77	12	077	9	3	7	36.7	78	100/55	0 - No	0 - No	1 - Yes	1	12	14	5	0	0	0 - No	0 - No	0 - No											7193.75	8.88097	-0.966831	24	13	41	13	12.1	4.8	51.3	40.5	8.2		4.8	38.5	80.1	31.5
J	366	98	13	098	5	2	49	36.51	72	100/55	0 - No	0 - No	1 - Yes	0	0	0	0	0	0	0 - No	0 - No	0 - No											10469.8	9.25625	-0.591548	28	16	53	18	12.7	5.2	49.6	43.4	7		5.11	41.7	81.6	30.5
J	366	98	13	098	9	3	28	36.51	72	100/55	0 - No	0 - No	1 - Yes	0	0	0	0	3	0	0 - No	0 - No	0 - No											10469.8	9.25625	-0.591548	28	16	53	18	12.7	5.2	49.6	43.4	7		5.11	41.7	81.6	30.5
J	366	161	14	161	9	3	91	36.28	80		0 - No	0 - No	1 - Yes	0	0	3	0	5	0	0 - No	0 - No	0 - No											7386.28	8.90738	-0.94042	29	26	37	20	12.3	4.8	53	40.8	6.2		5.08	41.1	80.9	29.9
J	366	224	15	245	9	3	154	36.18	68		0 - No	0 - No	1 - Yes	0	0	4	0	5	0	0 - No	0 - No	0 - No											214364	12.2754	2.42763	36	16	63	15	13.9	4.6	47	51	2		5.55	41.5	74.8	33.4
J	366	295	16	329	9	3	225	36.09	60	90/60	0 - No	0 - No	1 - Yes	0	0	4	0	5	0	0 - No	0 - No	0 - No											8002.57	8.98752	-0.860282	40	18	58	6	14.1	3.8	46.9	45.8	7.3		4.87	39.8	81.7	35.3
J-originally	360	-288																															1180000000	20.8888	0
J-originally	360	-155																															5.79473e+07	17.875	-3.01374
J-originally	360	-56	0	Screen																													2.24611e+07	16.9273	-3.96149	29	27	60	38	13.4	4.2	35.7	56.4	7.9		4.9	42.4	86.5	31.7
J-originally	360	28	1	028
J-originally	360	30	2	030	1	1	2	36.2	62		0 - No	0 - No	0 - No		0	0	0	0	0	0 - No	0 - No	0 - No
J-originally	360	32	3	032	1	1	4	36.4	70		0 - No	0 - No	0 - No		0	0	0	0	0	0 - No	0 - No	0 - No
J-originally	360	35	4	035	1	1	7	36	64	110/75	0 - No	0 - No	1 - Yes		0	0	0	0	0	0 - No	0 - No	0 - No														28	17	76
J-originally	360	49	5	049	1	1	21	36	62	100/70	0 - No	0 - No	0 - No		0	0	0	0	0	0 - No	0 - No	0 - No
J-originally	360	51	6	051	1	1	23	36.2	66		0 - No	0 - No	0 - No		0	0	0	0	0	0 - No	0 - No	0 - No
J-originally	360	51	6	051	5	2	2	36.2	66		0 - No	0 - No	0 - No		0	0	0	0	0	0 - No	0 - No	0 - No
J-originally	360	53	7	053	1	1	25	36.6	60		0 - No	0 - No	0 - No		0	0	0	0	0	0 - No	0 - No	0 - No
J-originally	360	53	7	053	5	2	4	36.6	60		0 - No	0 - No	0 - No		0	0	0	0	0	0 - No	0 - No	0 - No
J-originally	360	63	8	056	5	2	14	35.8	60	100/70	0 - No	0 - No	1 - Yes		0	0	0	0	0	0 - No	0 - No	0 - No											4.84936e+07	17.6969	-3.19184	23	32	77	36	13.7	4.2	42.6	50.9	6.5		4.91	43.6	88.8	31.5
J-originally	360	63	8	056	1	1	35	35.8	60	100/70	0 - No	0 - No	1 - Yes		0	0	0	0	0	0 - No	0 - No	0 - No											4.84936e+07	17.6969	-3.19184	23	32	77	36	13.7	4.2	42.6	50.9	6.5		4.91	43.6	88.8	31.5
J-originally	360	70	9	070	5	2	21	36.6	80	100/80	0 - No	0 - No	0 - No		0	0	0	0	0	0 - No	0 - No	0 - No
J-originally	360	70	9	070	1	1	42	36.6	80	110/80	0 - No	0 - No	0 - No		0	0	0	0	0	0 - No	0 - No	0 - No
J-originally	360	72	10	072	9	3	2	36.4	68		0 - No	0 - No	0 - No		0	8	4	0	0	0 - No	0 - No	0 - No
J-originally	360	72	10	072	5	2	23	36.4	68		0 - No	0 - No	0 - No		0	0	0	0	0	0 - No	0 - No	0 - No
J-originally	360	74	11	074	5	2	25	36.7	62		0 - No	0 - No	0 - No		0	0	0	0	0	0 - No	0 - No	0 - No
J-originally	360	74	11	074	9	3	4	36.7	62		0 - No	0 - No	0 - No		5	14	11	0	0	0 - No	0 - No	0 - No
J-originally	360	77	12	077	5	2	28	36.2	76	110/70	0 - No	0 - No	1 - Yes		0	0	0	0	0	0 - No	0 - No	0 - No											1.18148e+09	20.89	0.00125057	26	23	77	30	14.5	4.4	45.2	45.9	8.9		5.22	45.5	87.1	31.8
J-originally	360	77	12	077	9	3	7	36.2	76	110/70	0 - No	0 - No	1 - Yes		8	12	7	0	0	0 - No	0 - No	0 - No											1.18148e+09	20.89	0.00125057	26	23	77	30	14.5	4.4	45.2	45.9	8.9		5.22	45.5	87.1	31.8
J-originally	360	98	13	098	5	2	49	36.3	62	110/70	0 - No	0 - No	1 - Yes		0	0	0	0	0	0 - No	0 - No	0 - No											1.82083e+08	19.02	-1.8688	33	39	76	27	14.5	5.7	36.4	55.2	8.4		5.3	46.9	88.6	31
J-originally	360	98	13	098	9	3	28	36.3	62	110/70	0 - No	0 - No	1 - Yes		0	0	0	5	0	0 - No	0 - No	0 - No											1.82083e+08	19.02	-1.8688	33	39	76	27	14.5	5.7	36.4	55.2	8.4		5.3	46.9	88.6	31
J-originally	360	161	14	161	9	3	91	36.22	80		0 - No	0 - No	1 - Yes		0	0	0	5	0	0 - No	0 - No	0 - No											1.47045e+09	21.1088	0.220052	97	118	53	49	12.8	3.9	50.1	41.1	8.8		4.66	40.1	86.1	31.9
J-originally	360	224	15	245	9	3	154	36.48	84		0 - No	0 - No	1 - Yes	0	0	0	0	5	0	0 - No	0 - No	0 - No											900236	13.7104	-7.17837	32	19	82	35	14.8	4	43.3	49.2	7.5		5.2	43.4	83.5	34
J-originally	360	294	16	329	9	3	224				0 - No	0 - No	1 - Yes	0	0	0	0	3	0	0 - No	0 - No	0 - No											358940	12.7909	-8.09787	41	16	70	24	13.2	3.5	41	52.3	6.7		4.28	37.6	87.9	35.2
[truncated: 8 more columns]

## Sheet: only eAg neg lab data
Group	Donor	time	copies/mL	LogViremia	DeltaLogViremia	AST	ALT	Creatinine	alphaGT	Haemoglobin	WBCTotal	Neutrophils	Lymphocytes	Monocytes	Eosinophils	RBC	PCV	MCV	MCHC	Platelets	ThickBloodFilm	HBsAg	HBeAg	NormalizedNetSpots	NormalizedNetCytokine	NormalizedRN10_Spots	NormalizedRN10_Cytokine
A	305	-106	105.846	4.66199	0	25	19	34	14	12	5.3	41	41	8	10	4.03	30.3	75.2	39.6	197		1 - Positive	1 - Positive	1.69753	0	2.03704	0
A	305	28
A	305	30
A	305	32															31				50/1 MT RINGS
A	305	35	1426.05	7.26266	2.60067					8.3	8.8	64.2	28.6	7.2		2.99	25.2	84.2	33.1	50	15/2 mt ring
A	305	49
A	305	51
A	305	51
A	305	53
A	305	56	84.1825	4.43299	-0.229	27	16	44	20	12.8	4	50	48		2	4.2	39	82	33.6	250	No MPs seen			541.852	71.9753	9.50617	0
A	305	70
A	305	70
A	305	72
A	305	74
A	305	77								12.5	7	55.5	35.7	8.8		4.82	38.7	80.4	32.4	268	No MPs seen
A	305	91
A	305	93
A	305	95
A	305	98	267.365	5.58861	0.926626	31	22	69	22	13.5	8.1	57.4	36.3	6.3		5.14	41.5	80.6	32.5	319	No MPs seen	1 - Positive	2 - Negative	213.21	62.4691	900.37	142.593
A	305	98	267.365	5.58861	0.926626	31	22	69	22	13.5	8.1	57.4	36.3	6.3		5.14	41.5	80.6	32.5	319	No MPs seen	1 - Positive	2 - Negative	213.21	62.4691	900.37	142.593
A	305	119	1426.05	7.26266	2.60067	27	20	60	23	11.9	5.5	42	48	7	3	4	34.2	81	32.7	200	No MPs seen	1 - Positive		16.2963	1.35802	5.4321	0
A	305	230	803.545	6.68903	2.02705	29	22	26	17	13.3	7.2	61.9	32.6	5.5		5.08	42.6	84	31.3	264	No MPs seen	1 - Positive		-1120	-560	260	100
A	305	328	6463.98	8.774	4.11201	25	18	25	24	12.1	7.4	51.6	41.1	7.3		4.79	40.3	84	30.1	251	No MPs seen			440	220	97.7778	0
A	305	413	9.96791	2.29937	-2.36262	50	35	35	24	13.5	5	51.1	41.9	7		5.35	45.2	84.4	29.9		No MPs seen			202.346	9.50617	4.07407	0
A	324	-85	43.2193	3.76629	0					17.4	2.5	58	39	3			42.8			141	No MPs seen	1 - Positive	2 - Negative	-4.41358	3.05555	3.39506	0
A	324	28
A	324	30
A	324	32
A	324	35	44.1746	3.78815	0.0218616					15.5	6.8	62.4	31.2	6.4		5.63	47.2	83.9	32.9	340	No MPs seen
A	324	49
A	324	51
A	324	54				35	9	45	27
A	324	61	1033.3	6.94051	3.17422	50	29	41	26	15.7	4	40.8	53.5	5.7		5.66	48.3	85.3	32.6	323	No MPs seen			207.778	23.0864	38.0247	2.71605
A	324	76
A	324	76
A	324	78
A	324	80
A	324	82								15.1	3.9	47.3	44.6	8.1		5.44	46.6	85.6	32.3	305	No MPs seen
A	324	82								15.1	3.9	47.3	44.6	8.1		5.44	46.6	85.6	32.3	305	No MPs seen
A	324	91
A	324	93
A	324	95
A	324	98	1033.3	6.94051	3.17422	31	16	99	32	16	3.6	41.2	51.1	7.7		5.76	48.4	84	33	362	No MPs seen	1 - Positive		59.7531	48.8889	66.5432	6.79012
A	324	98	1033.3	6.94051	3.17422	31	16	99	32	16	3.6	41.2	51.1	7.7		5.76	48.4	84	33	362	No MPs seen	1 - Positive		59.7531	48.8889	66.5432	6.79012
A	324	119	44.1746	3.78815	0.0218616	33	22	96	29	14.9	5.3	66.3	28.3	5.4		5.4	45.7	84.6	32.6	225	No MPs seen	1 - Positive		-81.4814	1.35802	31.2346	1.35802
A	324	230	11.59	2.45015	-1.31614	24	18	42	28	15.2	4	50	44.3	5.7		5.59	48.1	86	31.6	334	No MPs seen	1 - Positive		328.642	70.6172	86.9135	5.4321
A	324	357				23	16	79	32	14.7	4.3	44.1	50.1	5.8		5.51	47.4	86	31.1	281	No MPs seen
A	324	411	353.569	5.86808	2.10179																			-380.247	-105.926	124.938	31.2346
A	340	-49	2.41618	0.882189	0	31	22	39	37	15.1	3.1	54	40	4	2		37.2			191	No MPs seen	1 - Positive	2 - Negative	-14.9383	0	10.8642	0
A	340	28
A	340	30
A	340	32
A	340	35								12.7	4.2	43.1	50	6.9		4.44	38.5	86.7	33	255	No MPs seen
A	340	49
A	340	51
A	340	54
A	340	56	90.7565	4.50818	3.62599	31	16	20	13	14.8	8.6	49	50	1		4.6	46.3	82	34.2	270				-884.074	-110	179.259	21.7284
A	340	70
A	340	70
A	340	72
A	340	74
A	340	77								13.6	3.8	38.2	53.8	8		4.78	41	85.8	33.1	353	No MPs seen
A	340	91
A	340	93
A	340	95
A	340	98	1033.3	6.94051	6.05832	30	12	73	17	13.6	4.5	48.7	45.6	5.7		4.95	42.5	85.9	32.1	290	No MPs seen	1 - Positive		670.864	38.0247	61.1111	10.8642
A	340	98	1033.3	6.94051	6.05832	30	12	73	17	13.6	4.5	48.7	45.6	5.7		4.95	42.5	85.9	32.1	290	No MPs seen	1 - Positive		670.864	38.0247	61.1111	10.8642
A	340	119	2.38525	0.869305	-0.0128847	24	14	65	16	14	6.6	45	50	1	4	4.8	42	79.6	34.1	301	No MPs seen	1 - Positive		-77.4074	-28.5185	35.3086	5.4321
A	340	119	2.38525	0.869305	-0.0128847	24	14	65	16	14	6.6	45	50	1	4	4.8	42	79.6	34.1	301	No MPs seen	1 - Positive		-77.4074	-28.5185	35.3086	5.4321
A	340	243	458.839	6.1287	5.24651					13.9	3.2	39.8	52.8	7.4		4.98	44.4	89	31.4	302	No MPs seen	1 - Positive		3478.06	166.187	882.374	91.0072
A	340	328	127.04	4.8445	3.96231	29	27	27	14	13.9	4.6	56.2	36.5	7.3		4.92	44.1	89.6	31.6	281	No MPs seen			77.193	48.2456	43.4211	4.82456
A	340	413	4487.86	8.40913	7.52694	25	17	31	19	14	3.6	42	51.2	6.8		5.12	45.9	89.6	30.4	369	No MPs seen			1329.51	181.975	1.35802	0
A	341	-49	2539.74	7.83982	0	20	11	34	10	14.8	3.9	45	48	5	2		37.2			163	No MPs seen	1 - Positive	2 - Negative	-4.07407	0	9.50617	0
A	341	28
A	341	30
A	341	32
A	341	35								13.6	4.1	55.4	37.1	7.5		5.37	44.4	82.6	30.8	197	No MPs seen
A	341	49
A	341	51
A	341	53				34	13	41	27
A	341	61	1033.3	6.94051	-0.899307	24	16	53	35	13.7	4.3	47.6	45.3	7.1		5.29	43.9	83.1	31.1	207	No MPs seen			2066.91	374.815	391.111	62.4691
A	341	70
A	341	70
A	341	72
A	341	74
A	341	77								13.6	4.2	48.6	44.3	7.1		5.31	43.5	81.9	31.3	193	No MPs seen
A	341	91
A	341	93
A	341	95
A	341	98	1033.3	6.94051	-0.899307	27	6	84	33	14.4	4.8	58.5	34.4	7.1		5.52	45.9	83.1	31.5	165	Scanty M T Trophs	1 - Positive		405.485	326.913	1828.19	190.816
A	341	98	1033.3	6.94051	-0.899307	27	6	84	33	14.4	4.8	58.5	34.4	7.1		5.52	45.9	83.1	31.5	165	Scanty M T Trophs	1 - Positive		405.485	326.913	1828.19	190.816
A	341	119	1000	6.90776	-0.932061	21	15	71	42	12	8.6	55	40	5		3.96	37	82	34	244	No MPs seen	1 - Positive		145.309	33.9506	99.1358	9.50617
A	341	230				20	18	29	52	14.3	3.6					5.31	46.1	86.8	31.1	183	No MPs seen	1 - Positive		-2338.55	-1528.24	529.008	272.901
A	341	335	587.742	6.37629	-1.46353	22	19	57	32	14.6	3.8	53.5	40	6.5		5.35	48	89.6	30.4	178	No MPs seen			1829.26	248.518	287.901	39.3827
A	341	413	1187.93	7.07996	-0.759851	22	20	44	34	13.7	3.7	41.2	51.8	7		5.03	45.2	90	30.4	151	No MPs seen			3786.17	369.383	2.71605	0
A	347	-20	2434.12	7.79734	0	25	14	32	36	16.4	4.5	36.7	56.2	7.1						228		1 - Positive	2 - Negative	-31.2346	1.35802	12.2222	0
A	347	28
A	347	30
A	347	32
A	347	35								13.2	4.2	31	62	7		4.79	40.2	84	32.8	160	No MPs seen
A	347	49																			3/1 mt ring
A	347	51
A	347	54
A	347	56	3510.68	8.16357	0.366226	24	35	33	39	14.4	6.6	61.7	31.7	6.6		4.48	48	87.5	34.6	114	No MPs seen			71.9753	1.35802	1.35802	0
A	347	70
A	347	70
A	347	72
A	347	74
A	347	82								13.9	3.8	30.2	64.2	5.6		5.16	42.9	83.2	32.4	189	No MPs seen
A	347	82								13.9	3.8	30.2	64.2	5.6		5.16	42.9	83.2	32.4	189	No MPs seen
A	347	91
A	347	93
A	347	95
A	347	98	910.525	6.81402	-0.983319	16	16	101	41	14.3	4.7	49.4	43.7	6.9		5.36	44.5	82.9	32.2	196	No MPs seen	1 - Positive		2914.4	830.978	2896.47	382.609
A	347	98	910.525	6.81402	-0.983319	16	16	101	41	14.3	4.7	49.4	43.7	6.9		5.36	44.5	82.9	32.2	196	No MPs seen	1 - Positive		2914.4	830.978	2896.47	382.609
A	347	119	24.7154	3.20743	-4.58991	23	54	90	50	11.6	9.2	60	39	1		4.11	34.2	80	34.1	209	No MPs seen	1 - Positive		27.1605	1.35802	1.35802	0
A	347	230	111.59	4.71483	-3.08251					13.8	3.6	32.4	61.6	6		5.14	44	85.6	31.3	221	No MPs seen	1 - Positive		981.851	95.0617	437.284	28.5185
A	347	364	102.42	4.62908	-3.16826	27	50	79	88	13.2	3.5	25.8	67.5	6.7							No MPs seen			29.8765	1.35802	0	0
A	347	419	351.273	5.86156	-1.93578	35	49	70	81	12.7	3.2	42.3	51.7	6		4.92	42.3	85.9	30.1	156	No MPs seen
A	349	-30
A	349	-9	2.06665e+06	14.5414	0	29	31	40	26	16.3	2.7	48	45	7		4.99	45.8	91.7	35.7	153	No MPs seen	1 - Positive	2 - Negative	35.3086	0	0	0
A	349	28
A	349	30
A	349	32
A	349	35								13.9	2.4	38.4	54.2	7.4		4.74	43.3	91.2	32.2	136	No MPs seen
A	349	49
A	349	51
A	349	54
A	349	56	1.31158e+06	14.0867	-0.454692	36	30	43	11	15.6	5	46	50	3	1	4.9	49.6	83	32.9	240				134.444	17.6543	1.35802	0
A	349	70				43	15	34	21
A	349	70				43	15	34	21
A	349	72
A	349	74
A	349	77								14.2	3.3	43.3	49.7	7		4.88	44.2	90.6	32.1	140	No MPs seen
A	349	91
A	349	93
A	349	95
A	349	98	4.81093e+06	15.3864	0.844962	45	15	127	31	15.1	3.1	54.4	39	6.6		5.22	47.1	90.2	32	165	No MPs seen	1 - Positive
A	349	98	4.81093e+06	15.3864	0.844962	45	15	127	31	15.1	3.1	54.4	39	6.6		5.22	47.1	90.2	32	165	No MPs seen	1 - Positive
A	349	111
A	349	119	40000000	17.5044	2.96295	46	55	102	31	13.1	7	60	37	2	1	4	38.9	89	34.2	211	No MPs seen	1 - Positive		29.8765	0	0	0
A	349	119	40000000	17.5044	2.96295	46	55	102	31	13.1	7	60	37	2	1	4	38.9	89	34.2	211	No MPs seen	1 - Positive		29.8765	0	0	0
A	349	243	535804	13.1915	-1.34991	34	46	84	37	14.9	2.1	40.5	49.8	9.7		5.22	47.8	91.6	31.2	137	No MPs seen	1 - Positive		2985.71	380.769	1202.75	90.6593
A	349	342	160516	11.9862	-2.55529	30	26	73	26	14	2.5	37.6	56.9	5.5		4.96	46.1	92.9	30.5	153	No MPs seen			-4.07407	10.8642	9.50617	0
A	349	413	113644	11.6408	-2.90061	27	28	78	29	14.9	3.6	37.4	55.7	6.9		5.46	50	91.5	29.8	180	No MPs seen			101.852	23.0864	16.2963	0
A	350	-14	841.983	6.73576	0	23	17	66	11	15.5	5.1	54.6	39.6	5.8		4.81	41.8	86.8	37.2	241		1 - Positive	2 - Negative	315.062	28.5185	1.35802	0
A	350	28
A	350	30
A	350	32
A	350	35								13.5	3.5	45.5	49.9	4.6		4.69	40.8	86.9	33.1	247	No MPs seen
A	350	44
A	350	46
A	350	49
A	350	51	2358.92	7.76596	1.0302	29	19	90	10	13.9	8	38.9	54.9	6.2		4.2	41.6	83	32.4	207				-848.765	-73.3333	203.704	16.2963
A	350	65
A	350	65
A	350	67
A	350	69								13.2	3.9	36.5	58.3	5.2		4.72	40.7	86.1	32.4	223	No MPs seen
A	350	72
A	350	72
A	350	114
A	350	116
A	350	118
A	350	127	657.399	6.48829	-0.247468					13.5	4.8	44.6	48.3	7.1		4.86	41.5	85.2	32.6	256	No MPs seen			122.222	8.14814	0	0
A	350	127	657.399	6.48829	-0.247468					13.5	4.8	44.6	48.3	7.1		4.86	41.5	85.2	32.6	256	No MPs seen			122.222	8.14814	0	0
A	350	147	1033.25	6.94047	0.204706	21	14	25		14.3	3.9	55	40	2	3		44.5	86.7		232	No MPs seen			32.5926	1.35802	47.5308	5.4321
A	350	225	5862.12	8.67627	1.94051	19	23	34	12	14.3	4	42.1	51.7	6.2		4.99	43.9	88	32.5	253	No MPs seen			400.617	20.3704	8.14814	0
A	350	337	568.904	6.34371	-0.392049	18	20	66	15	14.5	3.2	42.5	52.1	5.4		5.21	46.8	89.8	31	263	No MPs seen			-135.802	-25.8025	168.395	17.6543
A	350	408	2448.39	7.80319	1.06743					13.8	5.1	57.8	37.4	4.8		5.02	44	87.7	31.4		No MPs seen			526.913	66.5432	2.71605	0
B	319	-41	30.9861	3.43354	0	37	19	44	13	10.7	2	48	46	4	2	3.53	27.3	77.4	39.3	184		1 - Positive	2 - Negative	381.605	59.7531	3.73457	0
B	319	0
B	319	3
B	319	6
B	319	13
B	319	28
B	319	56	11927.8	9.38662	5.95308	28	6	32	20
B	319	98	156.209	5.05119	1.61765	34	10	72	18	9.3	2.7	43.3	49.3	7.4		3.77	29.7	78.9	31.4	166	scanty mt trophs	1 - Positive		-78.7654	-12.2222	42.0987	2.71605
B	319	119	14.6642	2.68541	-0.748128	35	14	36	21	9.2	2.4	43.2	50.7	6.1		3.67	29.5	80.2	31.2	139	No MPs seen	1 - Positive		205.062	0	110	0
B	319	245	95.8748	4.56304	1.1295	31	37	21	19	8.9	2.6	44.5	47.9	7.6		3.82	29.5	77.3	30.3	174	No MPs seen	1 - Positive		-316.42	-33.9506	71.9753	5.4321
B	319	336	59.4024	4.08434	0.650796	31	24	29	26	9	3.2	47	46.9	6.1		3.97	30.4	76.6	29.7	219	No MPs seen	1 - Positive		-211.852	-9.50617	122.222	6.79012
B	319	427	226.675	5.42352	1.98998	118	22		12	7.8	3	40.3	53	6.7		1	26.8	71.8	29.2	148	No MPs seen
B	323	-35	1039.72	6.94671	0	57	39	40	20	15.4	3.8	55	36	1	8	4.12	36.8	89.2	41.9	139		1 - Positive	2 - Negative	-785.277	-82.8395	310.648	36.6666
B	323	0
B	323	2
B	323	5
B	323	14
B	323	28
B	323	56	43.448	3.77156	-3.17514	31	9	29	21
B	323	98	1033.3	6.94051	-0.00619891	53	23	75	22	12	4.1	34.9	59.5	5.6		3.85	36.9	96	32.5	266	No MPs seen	1 - Positive		-5.4321	-80.1234	24.4444	13.5802
B	323	119	32.9962	3.49639	-3.45032	35	27		23	11.8	4	34.1	60.7	5.2		3.87	37	95.5	32	275	No MPs seen	1 - Positive		828.395	0	43.4568	0
B	323	245	87.1213	4.4673	-2.47941	30	44	29	19	11.9	3.8	50.5	41.1	8.1		3.91	36.8	94.2	32.4	274	No MPs seen	1 - Positive		16.2963	4.07407	5.4321	0
B	323	336	833.145	6.72521	-0.221501	31	25	36	23	12.4	3.6	41.4	52	6.6		4	39.2	97.9	31.6	246	No MPs seen	1 - Positive		13.5802	0	4.07407	0
B	323	427	228.765	5.4327	-1.51401	38	15	44	25	12.3	3.8	39	54.2	6.8		1	39.3	94.5	31.2	262	No MPs seen			5.4321	0	8.14814	0
B	325	-34	1.21987e+08	18.6194	0	29	28	40	57	16.4	2.1	59	36	1	4		40.8			136		1 - Positive	2 - Negative	3.05555	0.339506	0.679012	0
B	325	0
B	325	3
B	325	9
B	325	13
B	325	28
B	325	56	1001.56	6.90931	-11.7101	24	15	52	34
B	325	98	3314.33	8.10601	-10.5134	34	12	87	43	14	3.6	58.5	35	6.5		4.99	43.6	87.3	33	252	No MPs seen	1 - Positive		2.71605	0	2.71605	0
B	325	119	7488.71	8.92115	-9.69827	33	22	43	40	12.7	3.4	50.5	44.2	5.3		4.55	40	87.9	31.6	241	No MPs seen	1 - Positive		55.679	2.71605	4.07407	0
B	325	245	108236	11.5921	-7.02735	27	24	57	42	13	3.6	46.5	43.1	10.4		4.57	40.9	89.5	31.8	201	No MPs seen	1 - Positive		-55.679	-19.0123	14.9383	2.71605
B	325	336	2.19819e+07	16.9057	-1.71369	59	87	66	84	13.9	3.5	46.7	47.5	5.8		5.22	46.8	89.6	29.8	163	No MPs seen	1 - Positive		81.4814	16.2963	2.71605	0
B	325	427	17275.1	9.75702	-8.8624	25	10	57	56	12.9	2.6	38	45	7	10		42	85.9	30.7	250	No MPs seen			9.50617	0	1.35802	0
B	329	-28	431.931	6.06826	0	46	23	47	24	12.6	3.7	46	51	3		4.05	30.9	76.3	40.9	101		1 - Positive	2 - Negative	-16.9753	-14.2593	5.7716	2.03704
B	329	0
B	329	3
B	329	5
B	329	13
B	329	28
B	329	56	5.18857	1.64646	-4.42181	34	8	25	22
B	329	98	1033.3	6.94051	0.872244	38	19	59	28	12	6	34.2	59.7	6.1		4.2	37.4	89	32	237	No MPs seen	1 - Positive		999.565	98.8406	3.18841	0
B	329	119	126.183	4.83774	-1.23053	33	15	26	23	12.1	4.7	35.3	58.9	5.8		4.24	37.4	88.2	32.3	190	No MPs seen	1 - Positive		473.95	0	12.2222	0
B	329	245	27.8374	3.32638	-2.74188	40	49	31	24	12.2	3.9	34.9	58	7.1		4.4	38.5	87.4	31.7	224	No MPs seen	1 - Positive		-220	-138.947	115.789	23.1579
B	329	336	84.3849	4.43539	-1.63288	29	15	24	30	11.4	4.9	41.5	51.3	7.2		4.25	37.6	88.3	30.5	181	No MPs seen	1 - Positive		33.9506	0	2.71605	0
B	329	427	394.791	5.97836	-0.0899079	30	8	42	29	11.9	4.4	31.1	62.4	6.5			38.4	83.3	31.1	208	No MPs seen			-14.9383	0	9.50617	0
B	333	-28	283.377	5.64678	0	32	21	30	19	15.5	4.7	50	34	0	16	6.14	40.2	62.7	40.2	165	No MPs seen	1 - Positive	2 - Negative	-9.50617	-6.11111	8.48765	2.03704
B	333	0
B	333	3
B	333	9
B	333	13
B	333	28
B	333	56	5.71437	1.74298	-3.90379	38	9	57	17
B	333	98	485.92	6.18604	0.539266	30	11	96	23	13	4.6	54.9	40.2	4.9		6.22	41.8	67.2	31.2	226	No MPs seen	1 - Positive		-11.8919	-14.8649	13.3784	2.97297
B	333	119	976.665	6.88414	1.23737	32	17	38	19	12.1	5.4	56.7	36	7.3		5.93	39.8	67.2	30.3	256	No MPs seen	1 - Positive		309.375	42.9688	94.5312	0
B	333	246	211.222	5.35291	-0.293867	29	40	44	18	12.8	3.5	45.9	47	7.1		6.2	42.2	68.1	36.5	237	No MPs seen	1 - Positive
B	333	336	427.021	6.05683	0.410055	24	21	67	24	13.5	4.3	42.1	50.8	7.1		6.48	45.5	70.2	29.7	220	No MPs seen	1 - Positive		23.0864	1.35802	2.71605	0
B	333	427	317.289	5.75981	0.113035	27	20	81	20	12.7	4.6	54.6	38.5	6.9			42.7	68	29.7	258	No MPs seen			1.35802	5.4321	5.4321	0
B	336	-20	356.47	5.87625	0	28	15	64	21	18.7	7.2	72.1	25.6	2.3		5.5	48.4	82.6	41.1	288		1 - Positive	2 - Negative	16.2963	15.9568	7.12963	0.679012
B	336	0
B	336	4
B	336	9
B	336	28
B	336	56	9.20576	2.21983	-3.65642	23	11	44	18
B	336	70
B	336	98	1033.3	6.94051	1.06426	25	12	94	20	15.7	2.9	31.1	62.3	6.6		5.33	48.3	90.5	32.6	198	No MPs seen	1 - Positive		1903.45	430.361	205.825	35.7216
B	336	119	300.959	5.70697	-0.169276	34	17		21	15.3	3.7	37.5	54.6	7.9		5.21	47.4	90.9	32.2	193	No MPs seen	1 - Positive		70.6172	24.4444	24.4444	2.71605
B	336	245	106.645	4.6695	-1.20675					15	2.9	42.1	50.2	7.7		5.22	46.9	89.8	32	243	No MPs seen	1 - Positive		-8.14814	0	2.71605	0
B	336	336	8.01841	2.08174	-3.79451	22	7	38	4	14.4	3.1	48	52			5.14	44.9	87.2	32	215	No MPs seen	1 - Positive		-2.71605	-2.71605	20.3704	1.35802
B	336	427	35.6487	3.57371	-2.30254	21	14	49	27	14.6	3.2	34	57.3	8.7			46.7	87.6	31.3	205	No MPs seen			-1.35802	-29.8765	23.0864	5.4321
B	337	-20	1450.49	7.27966	0	31	20	52	13	14.6	8.6	71.9	21.7	7.3		4.67	34.6	74.2	42.9	134	No MPs seen	1 - Positive	2 - Negative	-52.9629	-5.09259	16.2963	1.69753
B	337	0
B	337	3
B	337	9
B	337	13
B	337	28
B	337	56	26.6266	3.28191	-3.99774	40	23	25		14.6	8.6	71.9	21.7	7.3		4.67	34.6	74.2	42.9	134
B	337	98	4.33965	1.46779	-5.81186	49	21	52	5	11.8	5	44	48.6	7.4		4.51	36.6	81.1	32.3	62	No MPs seen	1 - Positive		-19.3243	0	5.94595	0
B	337	119	3.65367	1.29573	-5.98392	39	22		9	11.3	3.9	42.2	50.2	7.6		4.33	35.3	81.5	32.1	274	No MPs seen	1 - Positive		332.716	253.95	84.1975	8.14814
B	337	246	8.01841	2.08174	-5.19792	35	47	19	10	12.2	2.7	44.2	46.8	9		4.95	38.9	78.6	31.3	351	No MPs seen	1 - Positive		35.3086	6.79012	5.4321	0
B	337	336																				1 - Positive
B	337	427	193.475	5.26515	-2.01451	28	20	39	18	11.8	3.1	40.8	53.3	5.9			37.7	76.2	31.4	396	No MPs seen			-48.8889	2.71605	16.2963	0
B	338	-20	505.655	6.22586	0	29	22	45	22	18.2	8.9	60.2	35.4	4.4		5	49.7	83.4	41.2	228				-37.3457	-7.12963	23.0864	2.03704
B	338	0
B	338	3
B	338	9
B	338	13
B	338	28
B	338	56	10.7767	2.37739	-3.84847	23	9	44	23
B	338	98	1033.3	6.94051	0.714654	26	9	80	20	14.3	3.1	41	49	10		4.91	44.3	90.4	32.1	243	No MPs seen	1 - Positive		-21.7284	-5.4321	21.7284	1.35802
B	338	119	552.716	6.31484	0.0889894	20	14		21	14.1	3.3	45.1	47.6	7.3		4.97	44.3	89.1	31.8	276	No MPs seen	1 - Positive		541.852	59.7531	131.728	16.2963
B	338	245	3704.04	8.21718	1.99133	19	26	61	16	14.5	4	54.9	36.5	8.6		5.08	46.1	90.8	31.5	278	No MPs seen	1 - Positive		14.9383	0	1.35802	0
B	338	336	3475.01	8.15335	1.9275	23	15	51	23	15.1	2.7	41.4	51.9	6.7		5.19	48.8	94	30.9	239	No MPs seen	1 - Positive		33.9506	2.71605	4.07407	0
B	338	427	130.87	4.8742	-1.35165	38	13	62	25	14.5	4	47.2	43.6	9.2			46.7	89.1	31.2	239	No MPs seen			-4.07407	0	13.5802	0
C	303	-56	516.745	6.24755	0	27	19	23	9	12.8	2.9	61	37	2		4.09	31.5	76.8	40.9	182		1 - Positive	2 - Negative	-4.75308	0	2.03704	0
C	303	0
C	303	2
C	303	7
C	303	13
C	303	29
C	303	31
C	303	33
C	303	35				33	28	27	8	12.9	4.7	49.6	43.6	6.8			35.4
C	303	37
C	303	49
C	303	49
C	303	51
C	303	51
C	303	56	104.203	4.64635	-1.6012	35	17	20	13	13.4	4.1	61	32.5	6.5		4.33	35.6	82.2	37.7	258				-16.2963	0	6.79012	0
C	303	56	104.203	4.64635	-1.6012	35	17	20	13	13.4	4.1	61	32.5	6.5		4.33	35.6	82.2	37.7	258				-16.2963	0	6.79012	0
C	303	70
C	303	70
C	303	72
C	303	74
C	303	77								11.4	4	52	40.4	7.6		4.15	34.6	83.4	33	230
C	303	91
C	303	93
C	303	95
C	303	98	2215.25	7.70312	1.45557	32	22		19	11.6	3.9	44.5	49.5	6		4.3	35.3	82	32.9	301	No MPs seen	1 - Positive		135.802	35.3086	46.1728	6.79012
C	303	119	15.6148	2.74822	-3.49933	26	4	63	11	10.8	4.2	54.5	39.4	6.1		4.08	33.6	82.4	32.2	243	No MPs seen	1 - Positive		435.926	48.8889	8.14814	0
C	303	245	36.06	3.58518	-2.66236	34	54	21	11	11	4	51.1	40.6	8.3		4.17	34.1	81.7	32.3	233	No MPs seen	1 - Positive		281.111	39.3827	0	0
C	303	245	36.06	3.58518	-2.66236	34	54	21	11	11	4	51.1	40.6	8.3		4.17	34.1	81.7	32.3	233	No MPs seen	1 - Positive		281.111	39.3827	0	0
C	303	336	35.9153	3.58116	-2.66638	26	17	29	15	12.4	3.6	45.4	47	7.6		4.79	40.2	83.8	30.8	270	No MPs seen	1 - Positive		50.2469	4.07407	1.35802	0
C	303	336	35.9153	3.58116	-2.66638	26	17	29	15	12.4	3.6	45.4	47	7.6		4.79	40.2	83.8	30.8	270	No MPs seen	1 - Positive		50.2469	4.07407	1.35802	0
C	303	427	11.59	2.45015	-3.7974	30	28	35	5	11.6	4	49.9	40.9	9.2		4.65	36.6	78.6	31.7	302	4/1 trophs			31.2346	2.71605	2.71605	0
C	304	-56	23195.1	10.0517	0	32	16	24	9	12.9	4.1	37	53	2	8	4.1	31.3	76.3	41.2	157		1 - Positive	2 - Negative	5.7716	0	0.679012	0
C	304	0
C	304	2
C	304	6
C	304	13
C	304	28
C	304	30
C	304	32
C	304	35				26	13	27	10	12.5	7.2	39.1	52.5	8.4			35.1
C	304	37
C	304	49
C	304	49
C	304	51
C	304	51
C	304	53
C	304	56	30.8007	3.42754	-6.62416	25	12	31	14	12.6	3.6	39.8	54	6.2		4.15	34.5	83.2	36.6	225				631.481	47.5308	2.71605	0
C	304	56	30.8007	3.42754	-6.62416	25	12	31	14	12.6	3.6	39.8	54	6.2		4.15	34.5	83.2	36.6	225				631.481	47.5308	2.71605	0
C	304	70
C	304	70
C	304	73
C	304	74
C	304	77								11.5	6.2	60.2	34.5	5.3		4.29	35.6	83.1	32.2	227
C	304	91
C	304	91
C	304	93
C	304	95
C	304	98	28759.2	10.2667	0.215017	33	16		11	11.9	6.2	30.5	63	6.5		4.37	36.4	83.1	32.7	261	No MPs seen	1 - Positive		-121	0	33	0
C	304	119	62095.8	11.0364	0.984738	23	13	70	13	10.4	8.8	54.3	39	6.7		3.94	31.9	81	32.7	310	No MPs seen	1 - Positive		381.605	156.173	181.975	16.2963
C	304	245	39931	10.5949	0.543212	25	34	22	12	11.4	4.7	47.8	44.6	7.6		4.27	34.9	81.6	32.6	169	No MPs seen	1 - Positive		-50.2469	0	21.7284	0
C	304	245	39931	10.5949	0.543212	25	34	22	12	11.4	4.7	47.8	44.6	7.6		4.27	34.9	81.6	32.6	169	No MPs seen	1 - Positive		-50.2469	0	21.7284	0
C	304	336	111216	11.6192	1.56753	23	13	41	36	11.4	4.9	38.8	55.1	6.1		4.42	36.3	82.1	31.4	188	Scanty Mt Trophs	1 - Positive		-126.296	-4.07407	40.7407	1.35802
C	304	336	111216	11.6192	1.56753	23	13	41	36	11.4	4.9	38.8	55.1	6.1		4.42	36.3	82.1	31.4	188	Scanty Mt Trophs	1 - Positive		-126.296	-4.07407	40.7407	1.35802
C	304	427	22442.9	10.0187	-0.0329678	29	15	46	15	10.6	6.1	45	47.7	7.3		4.29	34.2	79.7	31.2	272	No MPs seen			-19.0123	-14.9383	80.1234	6.79012
C	312	-139	14838.5	9.60498	0	22	21															1 - Positive	2 - Negative	2.37654	0	2.71605	0
C	312	0	47317.1	10.7646	1.15965	74	38	56	30
C	312	4
C	312	10
C	312	28	11847.5	9.37987	-0.225108
C	312	30
C	312	32
C	312	35								7.5	4.3	57.7	36.3	6		3.87	24.6	63.6	30.5	280	No MPs seen
C	312	49
C	312	51
C	312	53
C	312	56	411.788	6.02051	-3.58447					7.6	4.5	48.7	42.6	8.7		3.93	25	63.5	30.5	301	No MPs seen
C	312	70
C	312	72
C	312	74
C	312	77	2227.45	7.70861	-1.89637					8.8	4.4	47.8	44.1	8.1		4.17	28.2	67.6	31.1	535	No MPs seen
C	312	77	2227.45	7.70861	-1.89637					8.8	4.4	47.8	44.1	8.1		4.17	28.2	67.6	31.1	535	No MPs seen
C	312	91
C	312	93
C	312	95
C	312	98	1000	6.90776	-2.69722	74	43	50	39	9.4	2.5	50.5	41.9	7.6		4.45	30.8	69.2	30.6	283	No MPs seen	1 - Positive	2 - Negative	111.358	1.35802	0	0
C	312	98	1000	6.90776	-2.69722	74	43	50	39	9.4	2.5	50.5	41.9	7.6		4.45	30.8	69.2	30.6	283	No MPs seen	1 - Positive	2 - Negative	111.358	1.35802	0	0
C	312	119	2.45208	0.896935	-8.70804	54	25	35	33	8.7	4	44	53	3		4.08	28.6	70.2	30.4	290	No MPs seen	1 - Positive	2 - Negative	142.593	39.3827	78.7654	6.79012
C	312	210	830382	13.6296	4.02466	75	34	40	55	12.9	8.3	52.5	39.8	7.7		4.91	40.2	81.8	32.1	326	No MPs seen	1 - Positive	2 - Negative
C	312	385	155059	11.9516	2.34658	95	49	50	56	7.7	3.7	40.9	51.9	7.2		4.26	27.3	64	28.4	352	No MPs seen
C	320	-36	5.03568e+07	17.7346	0					12.8	3.1	43	38	3	16	4.24	32.1	75.8	39.9	185				-3.17637e-16	0	3.39506	0
C	320	0
C	320	3
C	320	7
C	320	13
C	320	28
C	320	30
C	320	32
C	320	35				16	8	22	30	12.2	5.2	48.2	45.3	6.5			34
C	320	37
C	320	49
C	320	49
C	320	51
C	320	51
C	320	53
C	320	56	351.725	5.86285	-11.8718	21	5	32	27	11.5	3.8	30.4	63.8	5.8		3.93	31	78.7	37.2	186				28.5185	-1.35802	5.4321	1.35802
C	320	56	351.725	5.86285	-11.8718	21	5	32	27	11.5	3.8	30.4	63.8	5.8		3.93	31	78.7	37.2	186				28.5185	-1.35802	5.4321	1.35802
C	320	70
C	320	70
C	320	73
C	320	74
C	320	77								10.5	6.5	36.6	56.4	7		4.05	32.6	80.4	32.3	203	No MPs seen
C	320	77								10.5	6.5	36.6	56.4	7		4.05	32.6	80.4	32.3	203	No MPs seen
C	320	91
C	320	91
C	320	93
C	320	95
C	320	98	1109.02	7.01123	-10.7234	25	10	45	24	9.5	5.2	47	45	5	3	3.75	30.3	80.6	31.5	141	Scanty Mt Trophs	1 - Positive	2 - Negative	28.5185	5.4321	6.79012	0
C	320	119	5570.14	8.62518	-9.10947	27	5	71	29	10.7	5.7	31.2	63.5	5.3		4.34	33.8	77.9	31.8	182	No MPs seen	1 - Positive		1459.88	441.358	38.0247	13.5802
C	320	245	36404	10.5024	-7.23221	23	31	34	29	11.7	5.5	32.5	61.2	6.3		4.48	36.6	81.6	32	174	No MPs seen	1 - Positive		1449.01	237.654	6.79012	0
C	320	245	36404	10.5024	-7.23221	23	31	34	29	11.7	5.5	32.5	61.2	6.3		4.48	36.6	81.6	32	174	No MPs seen	1 - Positive		1449.01	237.654	6.79012	0
C	320	336	11581.8	9.35719	-8.37746	25	15	25	16	12.5	6.6	55.5	38	6.5		4.99	41.3	82.7	30.3	174	No MPs seen	1 - Positive		13.5802	0	5.4321	0
C	320	336	11581.8	9.35719	-8.37746	25	15	25	16	12.5	6.6	55.5	38	6.5		4.99	41.3	82.7	30.3	174	No MPs seen	1 - Positive		13.5802	0	5.4321	0
C	320	427	5371.97	8.58895	-9.14569	24	19	52	30	11	5.1	32	61	1	6	4.43	35.3	79.7	31.2	232	No MPs seen			-105.926	-12.2222	40.7407	4.07407
C	322	-36	19.2002	2.95492	0	42	25	20	20	15.8	3.8	53	40	6	1	4.08	37.2	91.3	42.4	161	No MPs seen			357.839	59.4136	153.117	20.0309
C	322	0
C	322	2
C	322	7
C	322	13
C	322	28
C	322	30
C	322	32
C	322	35				32	27		23	15.8	4.6	48.3	44.6	7.1			43				No MPs seen
C	322	37
C	322	49
C	322	49
C	322	51
C	322	51
C	322	56	679.717	6.52168	3.56676	23	11	39		16.5	5.8	58.6	34.4	7		4.31	43.4	100.7	38	280	No MPs seen			32.5926	1.35802	6.79012	0
C	322	56	679.717	6.52168	3.56676	23	11	39		16.5	5.8	58.6	34.4	7		4.31	43.4	100.7	38	280	No MPs seen			32.5926	1.35802	6.79012	0
C	322	70
C	322	70
C	322	73
C	322	74
C	322	77								13.4	6.3	59.8	33.6	6.6		4.06	40.6	99.8	32.6	284	No MPs seen
C	322	91
C	322	91
C	322	93
C	322	95
C	322	98	121.909	4.80327	1.84835	25	7	42	22	13.1	5.1	39.9	52.1	8		3.99	39.7	99.4	33	300	No MPs seen	1 - Positive		97.1779	12.1472	38.4663	2.02454
C	322	119	3.79071	1.33255	-1.62236	21	9	86	22	13.2	4.9	48.6	44.3	7.1		4.09	40.5	99	32.5	248	No MPs seen	1 - Positive		1732.84	291.975	153.457	12.2222
C	322	245	106.645	4.6695	1.71459	31	54	38	17	12.9	4.2	44.3	46.5	9.2		4.02	40	99.4	32.2	265	No MPs seen	1 - Positive		-803	-55	198	11
C	322	245	106.645	4.6695	1.71459	31	54	38	17	12.9	4.2	44.3	46.5	9.2		4.02	40	99.4	32.2	265	No MPs seen	1 - Positive		-803	-55	198	11
C	322	336	11.59	2.45015	-0.504773	28	14	60	25	13.7	4.2	57.6	35.9	6.5		4.16	42.5	102.1	32.3	250	No MPs seen	1 - Positive		-17.6543	-42.0987	10.8642	6.79012
C	322	336	11.59	2.45015	-0.504773	28	14	60	25	13.7	4.2	57.6	35.9	6.5		4.16	42.5	102.1	32.3	250	No MPs seen	1 - Positive		-17.6543	-42.0987	10.8642	6.79012
C	322	427	46.7287	3.84436	0.889439	27	18	64	21	13.6	4.1	33	57	3	7	4.41	43.1	97.6	31.6	278	No MPs seen			-1108.15	-168.395	176.543	25.8025
C	326	-36	111.549	4.71447	0	29	20	29	20	15.7	4.5	65	31	2	2		37.6			182		1 - Positive	2 - Negative	8.48765	0.339506	0.679012	0
C	326	0
C	326	4
C	326	7
C	326	12
C	326	27
C	326	30
C	326	34				21	15	37	20	15.9	7.5	53.4	39.6	7			40.4
C	326	36
C	326	48
C	326	50
C	326	52
C	326	55	150.97	5.01708	0.302614	22	4	58	21	16.5	4.3	39.9	54.3	5.8		4.64	40.9	88	40.4	210	No MPs seen			48.8889	4.07407	2.71605	0
C	326	55	150.97	5.01708	0.302614	22	4	58	21	16.5	4.3	39.9	54.3	5.8		4.64	40.9	88	40.4	210	No MPs seen			48.8889	4.07407	2.71605	0
C	326	69
C	326	69
C	326	71
C	326	73
C	326	76								13.8	5.7	44.1	49.4	6.5		4.89	42.9	87.7	32.2	190
C	326	90
C	326	92
C	326	94
C	326	97	5035.68	8.5243	3.80984	26	17	85	22	13.6	5.4	39	57	1	3	4.75	41.7	87.7	32.7	176	No MPs seen	1 - Positive		3.35366	-13.4146	16.7683	3.35366
C	326	118	2299.88	7.74061	3.02614	30	13	95	28	13.6	5.5	53.5	40.2	6.3		4.76	40.8	85.7	33.3	189	No MPs seen	1 - Positive		494.321	63.8271	16.2963	1.35802
C	326	244	16528.7	9.71286	4.99839	26	45	52	23	12.8	4.8	47.2	42.5	10.3		4.6	39.6	86	32.3	203	No MPs seen	1 - Positive		181.975	62.4691	40.7407	5.4321
C	326	244	16528.7	9.71286	4.99839	26	45	52	23	12.8	4.8	47.2	42.5	10.3		4.6	39.6	86	32.3	203	No MPs seen	1 - Positive		181.975	62.4691	40.7407	5.4321
C	326	244	16528.7	9.71286	4.99839	26	45	52	23	12.8	4.8	47.2	42.5	10.3		4.6	39.6	86	32.3	203	No MPs seen	1 - Positive		181.975	62.4691	40.7407	5.4321
C	326	244	16528.7	9.71286	4.99839	26	45	52	23	12.8	4.8	47.2	42.5	10.3		4.6	39.6	86	32.3	203	No MPs seen	1 - Positive		181.975	62.4691	40.7407	5.4321
C	326	342	81908.2	11.3134	6.59889	23	17	42	33	13.9	5.9	48.2	44.2	7.6		5.15	44	85.4	31.6	148	No MPs seen	1 - Positive		47.5308	0	1.35802	0
C	326	426				24	17	75	19	12.8	6.5	53.5	36.9	9.6		4.86	40.3	82.8	31.8	239				277.037	51.6049	55.679	13.5802
C	328	-35	30.4114	3.41482	0	26	12	28	17	11.3	2.9	54	45	1			28.6			178		1 - Positive	2 - Negative	-1.69753	-4.41358	2.37654	0.679012
C	328	0
C	328	3
C	328	5
C	328	13
C	328	28
C	328	30
C	328	32
C	328	49
C	328	49
C	328	51
C	328	56	1151.05	7.04843	3.63361	22	4	25	19	10	3.3	36	55.6	8.4		4.35	30.3	69.6	35.1	320				228.148	13.5802	0	0
C	328	56	1151.05	7.04843	3.63361	22	4	25	19	10	3.3	36	55.6	8.4		4.35	30.3	69.6	35.1	320				228.148	13.5802	0	0
C	328	70
C	328	70
C	328	72
C	328	72
C	328	74
C	328	74
C	328	77								8.7	3.8	28.7	65.5	5.8		4.09	28.8	70.4	30.3	291	No MPs seen
C	328	77								8.7	3.8	28.7	65.5	5.8		4.09	28.8	70.4	30.3	291	No MPs seen
C	328	77								8.7	3.8	28.7	65.5	5.8		4.09	28.8	70.4	30.3	291	No MPs seen
C	328	91
C	328	93
C	328	95
C	328	98	8.96326	2.19313	-1.22168	21	10	23	19	9.3	3.3	31.4	61.8	6.8		4.3	30.3	70.4	30.7	249	Scanty MT Trophs	1 - Positive		10.8642	-1.35802	23.0864	6.79012
C	328	119	55217.9	10.919	7.50422	23	12	53	17	9.5	4	28	67.3	4.7		4.49	31.1	69.3	30.6	324	No MPs seen	1 - Positive		162.963	59.7531	73.3333	6.79012
C	328	245	6602.71	8.79524	5.38042	24	29	6	9	9.6	3.8	44.4	49.2	6.4		4.48	31.4	70.1	30.8	288	No MPs seen	1 - Positive		55.679	2.71605	1.35802	0
C	328	245	6602.71	8.79524	5.38042	24	29	6	9	9.6	3.8	44.4	49.2	6.4		4.48	31.4	70.1	30.8	288	No MPs seen	1 - Positive		55.679	2.71605	1.35802	0
C	328	336	11.59	2.45015	-0.964674	25	17	22	27	10.8	3.5	38.8	55.8	5.4		5.12	36.3	70.9	29.8	300	No MPs seen	1 - Positive		92.3456	1.35802	55.679	4.07407
C	328	427	11.59	2.45015	-0.964674	25	11	33	17	10.7	4.6	29	58	12	1	5.23	35.8	68.4	29.8	340	No MPs seen			-297.407	-111.358	167.037	35.3086
C	334	-21	31.0692	3.43622	0	22	18	31	33	12.5	8.8	39	44	1	16	4	30.5	77.1	40.6	160	No MPs seen	1 - Positive	2 - Negative	112.376	6.79012	4.75308	1.01852
C	334	0
C	334	3
C	334	13
C	334	28
C	334	30
C	334	32
C	334	35				23	20	35	28	17.2	4.9	53.9	39.1	7			45.9			20
C	334	37
C	334	49
C	334	51
C	334	53
C	334	56	1040.76	6.9477	3.51149	25	18	60	32	15	4.9	47	47.4	5.6		4.97	45.9	92.3	32.8	247				-669.506	-50.2469	168.395	10.8642
C	334	77
C	334	77
C	334	79
C	334	81																				1 - Positive
C	334	84								15.1	4.2	43.1	51	5.9		4.93	44.7	90.7	33.8	192
C	334	98
C	334	100
C	334	102																				1 - Positive
C	334	106	6.23239	1.82976	-1.60646	33	19	63	28	15.9	8.6	54.2	40.4	5.4		4.6	48.2	83	34.6	231		1 - Positive		-501.111	-50.2469	112.716	13.5802
C	334	119	1033.3	6.94051	3.50429	28	4	82	30	13.5	4.6	39	54.3	6.7		4.4	40.2	91.3	33.5	216	No MPs seen	1 - Positive		-1656.79	-126.296	393.827	32.5926
C	334	245
C	334	280	11.59	2.45015	-0.986072					15.8	4.3	46.4	47.2	6.4		5.19	47.9	92.1	33.1	236	No MPs seen			230.864	19.0123	1.35802	0
C	334	336	11.59	2.45015	-0.986072	28	29	61	49	16.2	4.7	42.8	47.7	9.5		5.57	51.3	92	31.6	250	No MPs seen			78.7654	14.9383	81.4814	4.07407
C	334	336	11.59	2.45015	-0.986072	28	29	61	49	16.2	4.7	42.8	47.7	9.5		5.57	51.3	92	31.6	250	No MPs seen			78.7654	14.9383	81.4814	4.07407
C	335	-21	18.0749	2.89453	0	25	20	37	18	16	8	40.6	50.1	9.3		8.75	49	87.5	43.3	254		1 - Positive	2 - Negative	618.24	95.7407	13.2407	1.35802
C	335	0
C	335	3
C	335	5
C	335	13
C	335	28
C	335	35				20	17	42	15	16.1	4.4	49	43	7			43.9				No MPs seen
C	335	37
C	335	49
C	335	49
C	335	51
C	335	51
C	335	53
C	335	56	7312.94	8.8974	6.00288	20	9	60	14	16.5	5.8	41.8	51.7	6.5		4.41	42.8	97.1	38.5	266	No MPs seen			43.4568	1.35802	1.35802	0
C	335	56	7312.94	8.8974	6.00288	20	9	60	14	16.5	5.8	41.8	51.7	6.5		4.41	42.8	97.1	38.5	266	No MPs seen			43.4568	1.35802	1.35802	0
C	335	70
C	335	70
C	335	72
C	335	74
C	335	77								13.5	5	41.1	53	5.9		4.26	40.9	96	33	271	No MPs seen
C	335	77								13.5	5	41.1	53	5.9		4.26	40.9	96	33	271	No MPs seen
C	335	91
C	335	93
C	335	95
C	335	98	126.933	4.84366	1.94913	24	11	37	17	13.7	5.2	46.4	46.3	7.3		4.27	40.8	95.6	33.7	240	No MPs seen	1 - Positive		50.2469	1.35802	2.71605	0
C	335	119	8384.13	9.0341	6.13957	26	20	99	17	12.2	5.8	52.5	41.4	6.1		3.89	36.6	94.1	33.3	509	No MPs seen	1 - Positive		-154.815	57.037	359.876	50.2469
C	335	245	2713.7	7.90607	5.01154	23	38	45	16	13.9	4.8	50.3	42.6	7.1		4.33	42.4	97.9	32.8	334	No MPs seen	1 - Positive		56.7742	0	0	0
C	335	245	2713.7	7.90607	5.01154	23	38	45	16	13.9	4.8	50.3	42.6	7.1		4.33	42.4	97.9	32.8	334	No MPs seen	1 - Positive		56.7742	0	0	0
C	335	245	2713.7	7.90607	5.01154	23	38	45	16	13.9	4.8	50.3	42.6	7.1		4.33	42.4	97.9	32.8	334	No MPs seen	1 - Positive		56.7742	0	0	0
C	335	245	2713.7	7.90607	5.01154	23	38	45	16	13.9	4.8	50.3	42.6	7.1		4.33	42.4	97.9	32.8	334	No MPs seen	1 - Positive		56.7742	0	0	0
C	335	336	11.59	2.45015	-0.44438	24	22	68	25	15.5	4.4	52.2	42.5	5.3		4.95	48.4	97.8	32	264	No MPs seen	1 - Positive		38.0247	0	1.35802	0
C	335	434	11.59	2.45015	-0.44438	30	39	34	7	15.1	4.7	46.3	48.2	5.5		4.93	48.6	98.5	31.1	218	No MPs seen			28.5185	2.71605	4.07407	0
D	345	-46	154.21	5.03832	0	38	11															1 - Positive	2 - Negative	-4.07407	0	6.79012	0
D	345	0								15.8	4.2	38	55.5	6.5		4.91	47.8	97.3	33.1	212
D	345	7
D	345	28
D	345	57	2596.98	7.86211	2.82379					16.1	4.1	45.2	48.1	6.7		5.15	49.2	95.2	32.9	197	No MPs seen
D	345	91	1000	6.90776	1.86944	18	11	79	21	14.9	3.5	46.4	47.3	6.3		4.73	44.9	94.7	33.3	215	No MPs seen	1 - Positive		880	138.518	25.8025	0
D	345	112	3106.53	8.04126	3.00294	20	11	51	17	13.3	3	40.5	53.2	6.3		4.31	39.9	92.4	33.4	111	No MPs seen	1 - Positive		24.4444	0	0	0
D	345	203	724.624	6.58565	1.54734	18	12	22	21													1 - Positive		6.79012	0	4.07407	0
D	345	302	7.39058	2.00021	-3.03811	18	13	35	24	15	3.4	40	54	6		4.93	47.7	96.7	31.4	192	No MPs seen			-351.064	17.5532	2001.06	187.234
D	348	-39	0.824989	-0.192385	0	31	17	69	36	17.5	4.3	40.2	54.1	5.7						324		1 - Positive	2 - Negative	-48.8889	0	12.2222	0
D	348	0
D	348	7
D	348	35
D	348	56	1798.09	7.49448	7.68687	34	13	59	52	15.4	3.9	37.5	54.6	7.9		5.22	47.3	90.6	32.6	246				-202.346	-12.2222	122.222	12.2222
D	348	100	3215.93	8.07587	8.26826	26	16	93	36	12.5	8.1	48	90	2		4.6	36.8	80	32.4	240	No MPs seen	1 - Positive		36.6666	0	4.07407	0
D	348	119	3215.93	8.07587	8.26826					13.6	4	45.7	46.2	8.1		4.67	42	89.8	32.4	269		1 - Positive		96.4197	4.07407	4.07407	0
D	348	210	7.39058	2.00021	2.19259	30	21	39	36													1 - Positive		240.37	33.9506	10.8642	1.35802
D	348	308	43.3009	3.76817	3.96056	36	17	76	30	13.4	3.1	43.9	47.1	9		4.73	42.6	89.9	31.6	209				9.50617	0	4.07407	0
D	348	392	173.207	5.15449	5.34687	36	24	47	42	15.8	3.6	34	58.6	7.4		5.53	51	92.2	30.9	287				129.012	27.1605	33.9506	2.71605
D	352	-25	3.70901	1.31076	0	31	21	34	15	13	5.6	39.4	52.6	8			39	80.3				1 - Positive	2 - Negative	248.387	230.645	266.129	0
D	352	0
D	352	7
D	352	35
D	352	57	1397.83	7.24268	5.93191	32	21	24	16	12.2	5.7	48.2	46.1	5.7		4.76	37.9	79.7	32.1	319				142.593	19.0123	5.4321	0
D	352	57	1397.83	7.24268	5.93191	32	21	24	16	12.2	5.7	48.2	46.1	5.7		4.76	37.9	79.7	32.1	319				142.593	19.0123	5.4321	0
D	352	99	1033.3	6.94051	5.62974	32	16	54	11	10.3	4.8	41.8	49.8	8.4		3.89	31.4	80.6	32.8	260	No MPs seen	1 - Positive	2 - Negative	-775	-75	375	25
D	352	120	138.845	4.93336	3.62259	28	9	36	14	11.4	6.7	53.5	38.9	7.6		4.3	35.3	82	32.5	230		1 - Positive	2 - Negative	47.5308	1.35802	0	0
D	352	211
D	352	309				35	35	21	27	11.1	5.2	39	53.5	7.5		4.42	35.9	81.2	31.1	242	2/1 MT TROPHS			156.173	46.1728	146.667	23.0864
D	352	401	7.39058	2.00021	0.689441	29	14	41	11	12.3	6.2	45	7.4	47.6		4.78	39.2	81.9	31.4	343	No MPs seen
D	353	-25	3551.3	8.17507	0	32	26	49	34	13.6	2.3	52.7	41.8	5.5			39.7	87.1				1 - Positive	2 - Negative	179.259	123.58	2.71605	0
D	353	0
D	353	7
D	353	35
D	353	57	2297.28	7.73948	-0.435588	39	27	40	34	12.2	1.9	41.9	50	8.1		4.39	38.4	87.3	31.9	198				1171.35	148.649	3.96396	0
D	353	57	2297.28	7.73948	-0.435588	39	27	40	34	12.2	1.9	41.9	50	8.1		4.39	38.4	87.3	31.9	198				1171.35	148.649	3.96396	0
D	353	99	514.744	6.24367	-1.9314	37	20	82	32	12.4	2.9	46.1	47.8	6.1		4.29	38.2	88.9	32.5	180	No MPs seen	1 - Positive		1227.65	247.16	0	0
D	353	120	6305.26	8.74914	0.57407	47	14	63	35	12.3	2.2	46.2	46.1	7.7		4.4	39.2	89.1	31.3	201		1 - Positive		264.815	39.3827	0	0
D	353	211	550.567	6.31095	-1.86412	46	46	39	34													1 - Positive		501.471	58.2353	3.23529	0
D	353	309	783.001	6.66313	-1.51193	42	55	76	53	14.3	2.2	45.6	46.9	7.5		5.08	46.2	90.8	31	194	No MPs seen			391.111	0	122.222	0
D	353	393	7049.9	8.86077	0.6857					13.6	2.3	40.8	53.2	6		4.99	45.6	91.2	30.3	182	No MPs seen			340.864	8.14814	21.7284	9.50617
D	354	-25	1.58052	0.457756	0	40	28		20	11.9	5.1	39.1	54	6.9			34	73.8				1 - Positive	2 - Negative	370.192	63.4615	52.8846	0
D	354	0
D	354	7
D	354	35
D	354	57	1568.36	7.35779	6.90003	35	17	23	17	10.3	6.6	27.5	66.3	6.2		4.5	32.7	72.6	31.6	108				141.234	28.5185	9.50617	0
D	354	57	1568.36	7.35779	6.90003	35	17	23	17	10.3	6.6	27.5	66.3	6.2		4.5	32.7	72.6	31.6	108				141.234	28.5185	9.50617	0
D	354	99	297.819	5.69649	5.23873	32	23	49	17	11.3	4.6	38	55.4	6.6		4.79	35.4	73.9	32.1	187	No MPs seen	1 - Positive		-237.654	-29.8765	69.2592	5.4321
D	354	120	10.657	2.36622	1.90847	34	32	42	19	11.4	6.2	35.1	59.6	5.3		4.93	36.7	74.3	31.1	143		1 - Positive		222.716	19.0123	0	0
D	354	309	7.39058	2.00021	1.54245	30	23	19	13	12.6	4.8	35.7	57.7	7.1		5.28	42	79.4	30.1	145	No MPs seen			-400.617	-77.4074	229.506	40.7407
D	354	401	373.735	5.92355	5.46579	26	15	37	21	12.2	4.3	43.2	50.1	6.7		4.96	39.6	79.9	30.8	198	No MPs seen
D	356	-14	26503.3	10.185	0	20	8	36		17.1	5.6	46.9	46.4	6.7			46.4	88.5		191		1 - Positive	2 - Negative	-279.753	-27.1605	90.9876	6.79012
D	356	0							16
D	356	7
D	356	28
D	356	49	127211	11.7536	1.56857	23	10	43	21	14.2	6.3	54.3	38.3	7.4		4.84	42.9	88.6	33.2	156				-1341.73	-120.864	259.383	23.0864
D	356	93	22433.8	10.0183	-0.166703	15	11	93	18	13	6.6	42	56	2		4.9	39.6	86	34.1	210	No MPs seen	1 - Positive		42.0987	8.14814	23.0864	0
D	356	112	81328	11.3062	1.12122	22	8	64	14	14.5	4.7	47	45.3	7.7		4.94	43.2	87.3	33.7	169		1 - Positive		399.259	21.7284	1.35802	0
D	356	266	1129.36	7.02941	-3.15562	15	9	43	21	14.1	4.6	48.2	44.2	7.6		5.05	44.9	89	31.5	194	No MPs seen	1 - Positive		570.37	59.7531	187.407	13.5802
D	356	301	7458.56	8.91712	-1.26791	22	13	74	15	13.3	4	43.3	50.7	6		4.77	41.7	87.3	31.8	159	No MPs seen			-47.5308	-5.4321	77.4074	5.4321
D	356	385	363.352	5.89537	-4.28966	21	14	56	16	13.9	4.3	45.4	45.8	8.8		5.08	45.5	89.6	30.5	141	No MPs seen			1265.68	86.9135	23.0864	6.79012
D	358	-14	280685	12.545	0	21	9	79		12.6	3.6	30.4	63.9	5.7			35.3	77.2		238		1 - Positive	2 - Negative	-17.6543	-1.35802	28.5185	1.35802
D	358	0	157855	11.9694	-0.575556			43	25
D	358	7
D	358	30
D	358	57	10319.1	9.24175	-3.30324			92	54	10.8	4.6	32.5	62.1	5.4		4.21	33.3	79.2	32.3	216	No MPs seen			-527.5	-15	182.5	35
D	358	57	10319.1	9.24175	-3.30324			92	54	10.8	4.6	32.5	62.1	5.4		4.21	33.3	79.2	32.3	216	No MPs seen			-527.5	-15	182.5	35
D	358	91	18762.8	9.83963	-2.70536	19	12	88	28	11.2	5.5	29	65.1	5.9		4.39	35	79.6	32.2	110	No MPs seen	1 - Positive		-566.296	-181.975	104.568	32.5926
D	358	126	307762	12.6371	0.092092	24	8	81	22	12	4.2	31.2	63.5	5.3			38.2	80.6		184	No MPs seen	1 - Positive
D	358	203	1105.75	7.00828	-5.53671	19	11	35	23													1 - Positive		660	16.9231	16.9231	0
D	358	301	5911.62	8.68468	-3.86031	37	17	72	27	12	3.5	31.5	61.6	6.9		4.73	39.1	82.6	30.7	204	No MPs seen			21.7284	0	0	0
D	358	385	967.239	6.87445	-5.67054	24	21	33	20	11.7	4.1	50.8	42.1	7.1		4.67	39.4	84.5	29.7	159	No MPs seen			387.037	-28.5185	93.7037	27.1605
I-originally	314	-490	6.3122e+09	22.5657	0					16	4	69	28.1	2.9		3.8	33.4	87.9	47.9	128		1 - Positive	1 - Positive	249.876	35.9876	6.79012	0
I-originally	314	0	203.359	5.31497	-17.2508	35	14	67	25	10.9	4	50.9	41.8	7.3		3.95	35.6	90.1	30.8	222	No MPs seen		2 - Negative	172.469	5.4321	0	0
I-originally	314	3
I-originally	314	5
I-originally	314	14
I-originally	314	27
I-originally	314	29
I-originally	314	31
I-originally	314	34				31	19	28	25	10.3	2.9	49.5	44.9	5.6		3.7	33.4	90.4	30.8	199	No MPs seen
I-originally	314	48
I-originally	314	50
I-originally	314	50
I-originally	314	52
I-originally	314	52
I-originally	314	55	3.62653	1.28828	-21.2775	32	31	25	27	10.5	2.7	46.5	45.2	8.3		3.84	34.6	90.1	30.4	147		1 - Positive		-5.4321	-20.3704	35.3086	5.4321
I-originally	314	55	3.62653	1.28828	-21.2775	32	31	25	27	10.5	2.7	46.5	45.2	8.3		3.84	34.6	90.1	30.4	147		1 - Positive		-5.4321	-20.3704	35.3086	5.4321
I-originally	314	69
I-originally	314	69
I-originally	314	71
I-originally	314	73
I-originally	314	76	838.019	6.73104	-15.8347	35	65	79	227	10.6	3.1	44.4	49	6.6		3.9	34.8	89.2	30.6	202	No MPs seen	1 - Positive		1815.68	268.889	73.3333	9.50617
I-originally	314	76	838.019	6.73104	-15.8347	35	65	79	227	10.6	3.1	44.4	49	6.6		3.9	34.8	89.2	30.6	202	No MPs seen	1 - Positive		1815.68	268.889	73.3333	9.50617
I-originally	314	97	3.62653	1.28828	-21.2775	29	17	70	28	10.6	3.8	55.4	36.4	8.2		3.98	34.5	86.8	30.8	146	No MPs seen	1 - Positive		149.383	16.2963	23.0864	0
I-originally	314	167	31.194	3.44022	-19.1255	22	24	71		10.9	3.2	48	44.2	7.8		4.05	35.4	87.5	30.8	213	No MPs seen	1 - Positive		-16.2963	0	6.79012	0
I-originally	314	167	31.194	3.44022	-19.1255	22	24	71		10.9	3.2	48	44.2	7.8		4.05	35.4	87.5	30.8	213	No MPs seen	1 - Positive		-16.2963	0	6.79012	0
I-originally	314	244	17.5156	2.86309	-19.7027	27	17	54														1 - Positive	1 - Positive	12.2222	2.71605	2.71605	0
I-originally	314	337	150.276	5.01247	-17.5533	35	23	97	22	10.9	3.8	52.6	39.3	8.1		4.13	33.5	81	32.7	231		1 - Positive	2 - Negative	57.037	28.5185	24.4444	2.71605
I-originally	362	-133				29	23	57	9	14.3	6.4	55.5	39	5.5		4.9	43.9	89.6	32.5	154	No MPs seen	1 - Positive	2 - Negative	29.8765	1.35802	4.07407	0
I-originally	362	0	198.957	5.29309	0	31	27	58	22	13.4	5.6	35.7	57.7	6.6		4.85	43.4	89.3	31	144	No MPs seen		2 - Negative	-387.037	-28.5185	73.3333	4.07407
I-originally	362	2
I-originally	362	4
I-originally	362	15
I-originally	362	28
I-originally	362	30
I-originally	362	32
I-originally	362	35				30	25	56	20	14.3	3.7	31.3	62.5	6.2		5.14	46.5	90.5	30.6	115	No MPs seen
I-originally	362	50
I-originally	362	52
I-originally	362	52
I-originally	362	54
I-originally	362	54
I-originally	362	64	75.9582	4.33018	-0.962906	29	23	77	21	14.8	3	41.1	50.2	8.7		5.38	47.9	89	30.9	107	5/1 MF RINGS	1 - Positive		240.37	104.568	17.6543	1.35802
I-originally	362	70
I-originally	362	70
I-originally	362	72
I-originally	362	74
I-originally	362	88	829.74	6.72111	1.42802	43	40	73	17	13	3.7	30	62	6	2		41.8	87.9	31.2	133	No MPs seen	1 - Positive		282.469	31.2346	1.35802	0
I-originally	362	98	27.5558	3.31621	-1.97687	33	26	98	16	12.7	4	37.7	54.4	7.9		4.52	40	88.4	31.9	100	No MPs seen	1 - Positive		141.234	12.2222	8.14814	0
I-originally	362	168	218.748	5.38792	0.0948316	26	19	98		13.9	5.1	37.4	57.6	5		4.82	43.5	90.2	31.9	132		1 - Positive		5.4321	0	0	0
I-originally	362	245	610.885	6.41491	1.12182	27	23	74	11														2 - Negative	10.8642	10.8642	9.50617	0
I-originally	362	329	17.5156	2.86309	-2.43	25	26	124	19	14.6	3.9	40.8	52.7	6.5		5.09	42.7	83.9	34.1	147		1 - Positive	2 - Negative	-13.5802	43.4568	20.3704	4.07407
I-originally	365	-287																						31.2346	0	0	0
I-originally	365	-56	434.252	6.07363	0	31	28	63	16	10.8	5.1	42	50	5	3	3.96	34.4	86.6	31.4	213	No MPs seen	1 - Positive	2 - Negative	-129.012	-76.0493	123.58	24.4444
I-originally	365	0
I-originally	365	2
I-originally	365	4
I-originally	365	14																				1 - Positive	2 - Negative
I-originally	365	28
I-originally	365	30
I-originally	365	32
I-originally	365	35				14	20	56		12.3	4	29.8	64.2	6		4.34	39.7	91.6	31	161	No MPs seen	1 - Positive	2 - Negative
I-originally	365	49
I-originally	365	51
I-originally	365	51
I-originally	365	53
I-originally	365	53
I-originally	365	63	3.62653	1.28828	-4.78535	23	16	88	11	12.1	4.2	39.5	55	5.5		4.39	39	88.8	39	131	No MPs seen	1 - Positive	2 - Negative	214.568	69.2592	207.778	52.9629
I-originally	365	63	3.62653	1.28828	-4.78535	23	16	88	11	12.1	4.2	39.5	55	5.5		4.39	39	88.8	39	131	No MPs seen	1 - Positive	2 - Negative	214.568	69.2592	207.778	52.9629
I-originally	365	70
I-originally	365	70
I-originally	365	72
I-originally	365	72
I-originally	365	74
I-originally	365	74
I-originally	365	77				44	17	39	15	12.1	4	38.5	56.1	5.4		4.44	38.1	85.7	31.8	218	No MPs seen	1 - Positive	2 - Negative	80.1234	12.2222	61.1111	9.50617
I-originally	365	77				44	17	39	15	12.1	4	38.5	56.1	5.4		4.44	38.1	85.7	31.8	218	No MPs seen	1 - Positive	2 - Negative	80.1234	12.2222	61.1111	9.50617
I-originally	365	100	3687.57	8.21272	2.1391	36	35	78	15	12.4	5.6	41.4	51.5	7.1		4.55	40.7	89.4	30.4	125		1 - Positive	2 - Negative	71.9753	8.14814	13.5802	1.35802
I-originally	365	100	3687.57	8.21272	2.1391	36	35	78	15	12.4	5.6	41.4	51.5	7.1		4.55	40.7	89.4	30.4	125		1 - Positive	2 - Negative	71.9753	8.14814	13.5802	1.35802
I-originally	365	161	24.8085	3.21119	-2.86244	29	18	57	12	12.9	6.2	54.6	40.3	5.1		3.91	39.8	82.5	35.1	290		1 - Positive	2 - Negative	-869.135	-253.95	415.555	66.5432
I-originally	365	224	293.889	5.6832	-0.390423	35	14	72	9	11.7	4.4	42.9	48.8	8.3		4.52	36.4	80.5	32	131	No MPs seen	1 - Positive	2 - Negative	313.704	52.9629	32.5926	1.35802
I-originally	365	295	17.5156	2.86309	-3.21054	28	14	87	13	13.4	4.2	23.5	67.8	8.7		4.51	38.6	85.5	34.8	174	No MPs seen	1 - Positive	1 - Positive
I-originally	373	-104				46	53	42	33	13.8	4	53.1	41.1	5.8		4.68	43.7	93.3	31.7	212	No MPs seen	1 - Positive	1 - Positive	-47.5308	-5.4321	21.7284	1.35802
I-originally	373	0	260.602	5.56299	0	16	16	53	25	15.7	4.8	59.2	32.8	8		5.63	51.8	92	30.2	163	No MPs seen			911.234	0	25.8025	0
I-originally	373	3
I-originally	373	8
I-originally	373	14
I-originally	373	28
I-originally	373	30
I-originally	373	32
I-originally	373	35				43	24	50	29	12.9	4.4	51.8	41.7	6.5		4.56	41.8	91.7	30.8	175	No MPs seen
I-originally	373	50
I-originally	373	52
I-originally	373	52
I-originally	373	54
I-originally	373	54
I-originally	373	56	200.312	5.29988	-0.263118	18	15	49	31	13	4	46.8	44.8	8.4		4.58	42.3	92.3	30.8	207	No MPs seen	1 - Positive		38.0247	14.9383	8.14814	0
I-originally	373	56	200.312	5.29988	-0.263118	18	15	49	31	13	4	46.8	44.8	8.4		4.58	42.3	92.3	30.8	207	No MPs seen	1 - Positive		38.0247	14.9383	8.14814	0
I-originally	373	70
I-originally	373	72
I-originally	373	74
I-originally	373	80	829.74	6.72111	1.15812	31	16	71	27	11.3	4.1	46.9	44.7	8.4			37.5	92.2		214	No MPs seen
I-originally	373	106	240.367	5.48217	-0.0808283	23	33	82	25	12.2	4.4	49.4	42.9	7.7		4.32	40.3	93.4	30.3	186	No MPs seen	1 - Positive		223.284	52.5373	65.6716	0
I-originally	373	168	1727.48	7.45442	1.89142	16	15	82		12.7	4	59.1	35.6	5.3		4.46	41.3	92.7	30.8	234	No MPs seen		2 - Negative	-6.79012	0	2.71605	0
I-originally	373	260	489.865	6.19413	0.631135	17	17	80	28	13.9	3.5	38.7	53.2	8.1		4.84	45.1	93.2	30.8	240				19.0123	8.14814	23.0864	1.35802
J	015	-79	190254	12.1561	0	39	25	67	27	13.2	5.8	63.8	27.9	8.3		5.19	42.2	81.2	31.2	135	20/1 MT Troph	1 - Positive	2 - Negative	-21.3731	-2.84974	66.9689	4.27461
J	015	28
J	015	48
J	015	50				8	8	56	13
J	015	52
J	015	57	20395.4	9.92307	-2.23305	30	25	62	28	14.1	4.9	38.2	53.9	7.9		5.58	46.2	82.8	30.5	233	No MPs seen	1 - Positive	2 - Negative	28.5185	-8.14814	32.5926	2.71605
J	015	71
J	015	77	115076	11.6534	-0.502762					13.7	5.7	31.9	60.7	7.4		5.5	45.3	82.3	30.2	147		1 - Positive	2 - Negative	61.1111	23.0864	78.7654	8.14814
J	015	77	115076	11.6534	-0.502762					13.7	5.7	31.9	60.7	7.4		5.5	45.3	82.3	30.2	147		1 - Positive	2 - Negative	61.1111	23.0864	78.7654	8.14814
J	015	98	435977	12.9853	0.829231	33	30	56	22	12.8	6	36.2	56.9	6.9		5.06	42.3	83.5	30.4	97		1 - Positive	2 - Negative	88.2716	25.8025	24.4444	1.35802
J	015	161	49297.2	10.8056	-1.35049					14	5.1	39.9	52.5	7.6		5.37	42	78.3	33.2	215		1 - Positive	2 - Negative	-237.654	-35.3086	84.1975	10.8642
J	054	13	24647.2	10.1124	0	20	11	112	20	13.8	4.8	54.9	38.9	6.2		4.96	48.2	89.7	31.1	379	No MPs seen	1 - Positive	2 - Negative	17.6543	5.4321	8.14814	0
J	054	28
J	054	30
J	054	32
J	054	36
J	054	50
J	054	52
J	054	52
J	054	55
J	054	55
J	054	64	6015.37	8.70207	-1.41035	15	10	68	9	13.1	4.3	46.3	47	6.7		4.78	42.2	88.2	31	257	No MPs seen	1 - Positive	2 - Negative	-597.531	-10.8642	192.839	28.5185
J	054	64	6015.37	8.70207	-1.41035	15	10	68	9	13.1	4.3	46.3	47	6.7		4.78	42.2	88.2	31	257	No MPs seen	1 - Positive	2 - Negative	-597.531	-10.8642	192.839	28.5185
J	054	73
J	054	73
J	054	75
J	054	75
J	054	77
J	054	77
J	054	80	4092.21	8.31684	-1.79558	19	10	82	18	13.7	4.6	37.2	52.5	10.3		4.96	45.1	90.9	30.4	248	No MPs seen	1 - Positive	2 - Negative	-36.6666	-9.50617	74.6913	6.79012
J	054	80	4092.21	8.31684	-1.79558	19	10	82	18	13.7	4.6	37.2	52.5	10.3		4.96	45.1	90.9	30.4	248	No MPs seen	1 - Positive	2 - Negative	-36.6666	-9.50617	74.6913	6.79012
J	054	120	74788	11.2224	1.10999			76	18	13.5	4.2	41	51.9	7.1		4.93	45.3	91.8	29.9	226		1 - Positive	2 - Negative	-92.3456	4.07407	51.6049	2.71605
J	054	120	74788	11.2224	1.10999			76	18	13.5	4.2	41	51.9	7.1		4.93	45.3	91.8	29.9	226		1 - Positive	2 - Negative	-92.3456	4.07407	51.6049	2.71605
J	071	-1	1908.24	7.55394	0	21	9	99		10.2	4.3	52.6	41.3	6.1		4.72	34	71.9	30.1	268	No MPs seen	1 - Positive	2 - Negative	177.901	84.1975	21.7284	10.8642
J	071	28																				1 - Positive	2 - Negative
J	071	30
J	071	32
J	071	35				14	7	70		10.8	4	41.6	50	8.4		5.07	37.1	73.1	29.1	195	No MPs seen	1 - Positive	2 - Negative
J	071	51
J	071	53
J	071	53
J	071	55
J	071	55
J	071	63	375.06	5.92709	-1.62685	19	12	53	45	11.8	3.7	39.5	52.1	8.4		5.42	39.3	72.4	30.1	249	No MPs seen	1 - Positive	2 - Negative	137.16	40.7407	44.8148	2.71605
J	071	63	375.06	5.92709	-1.62685	19	12	53	45	11.8	3.7	39.5	52.1	8.4		5.42	39.3	72.4	30.1	249	No MPs seen	1 - Positive	2 - Negative	137.16	40.7407	44.8148	2.71605
J	071	70
J	071	70
J	071	72
J	071	72
J	071	74
J	071	74
J	071	77	6255.7	8.74125	1.18731	29	13	48	19	11.7	3.6	39.3	54.6	6.4		5.53	39.7	71.8	29.5	248	No MPs seen	1 - Positive	2 - Negative	-173.827	-90.9876	123.58	65.1852
J	071	77	6255.7	8.74125	1.18731	29	13	48	19	11.7	3.6	39.3	54.6	6.4		5.53	39.7	71.8	29.5	248	No MPs seen	1 - Positive	2 - Negative	-173.827	-90.9876	123.58	65.1852
J	071	98	41827	10.6413	3.08736	27	20	69	28	11.7	5.1	49.8	41.8	8.4		5.47	39.9	72.9	29.4	285		1 - Positive	2 - Negative	-482.099	-180.617	142.593	57.037
J	071	98	41827	10.6413	3.08736	27	20	69	28	11.7	5.1	49.8	41.8	8.4		5.47	39.9	72.9	29.4	285		1 - Positive	2 - Negative	-482.099	-180.617	142.593	57.037
J	071	161	2333.36	7.75507	0.20113	29	22	48	34	11.8	5	35.5	57.3	7.2		5.6	40.5	72.3	29.3	288		1 - Positive	2 - Negative	51.6049	-25.8025	89.6296	32.5926
J	071	224	4305.08	8.36755	0.813615	27	10	56	20	12.7	4.9	34.1	58.6	7.3		5.83	39.7	68.1	32.1	267	No MPs seen	1 - Positive	2 - Negative	-171.111	24.4444	44.8148	5.4321
J	071	294	17339.4	9.76073	2.2068	36	16	58	27	13.9	3.9	41.2	51.4	7.4		5.69	41.6	73	33.5	236	No MPs seen	1 - Positive	2 - Negative
J	082	-56	16123.1	9.68801	0	20	13	73	27	12.3	4.2	47.9	45.4	6.7		5.08	41.6	81.9	29.5	242	No MPs seen	1 - Positive	2 - Negative	51.6049	19.0123	8.14814	0
J	082	28
J	082	30
J	082	32
J	082	35				23	12	90		14.8	5.2	44	48.6	7.4		5.62	48	85.3	30.8	237	No MPs seen	1 - Positive	2 - Negative
J	082	49
J	082	51
J	082	51
J	082	53
J	082	53
J	082	63	3280.9	8.09587	-1.59214	18	14	78	10	13.9	4.4	48	46	6		5.4	44.3	81.9	31.5	210	No MPs seen	1 - Positive	2 - Negative	-46.1728	-6.79012	63.8271	10.8642
J	082	63	3280.9	8.09587	-1.59214	18	14	78	10	13.9	4.4	48	46	6		5.4	44.3	81.9	31.5	210	No MPs seen	1 - Positive	2 - Negative	-46.1728	-6.79012	63.8271	10.8642
J	082	70
J	082	70
J	082	72
J	082	72
J	082	74
J	082	74
J	082	77	6591.16	8.79348	-0.894525	23	18	70	20	13.9	4.5	49.5	43.9	6.6		5.67	46.4	81.8	29.9	174	No MPs seen	1 - Positive	2 - Negative	-42.0987	-48.8889	66.5432	20.3704
J	082	77	6591.16	8.79348	-0.894525	23	18	70	20	13.9	4.5	49.5	43.9	6.6		5.67	46.4	81.8	29.9	174	No MPs seen	1 - Positive	2 - Negative	-42.0987	-48.8889	66.5432	20.3704
J	082	98	1327.65	7.19117	-2.49684	29	28	77	17	14.2	5.1	44.4	50.3	5.3		5.69	47.4	83.7	30.1	218		1 - Positive	2 - Negative	-161.605	-43.4568	54.321	12.2222
J	082	98	1327.65	7.19117	-2.49684	29	28	77	17	14.2	5.1	44.4	50.3	5.3		5.69	47.4	83.7	30.1	218		1 - Positive	2 - Negative	-161.605	-43.4568	54.321	12.2222
J	082	161	383.353	5.94896	-3.73905	24	26	59	32	14.1	4.8	56.6	37.8	5.6		5.7	46.7	81.9	30.2	223		1 - Positive	2 - Negative	-42.0987	27.1605	114.074	10.8642
J	082	224	61607.1	11.0285	1.34052	23	13	63	24	15.8	5.2	47.9	44.9	7.2		6.17	47.4	76.9	33.3	303	No MPs seen	1 - Positive	2 - Negative	47.5308	6.79012	8.14814	0
J	082	294	175.949	5.17019	-4.51782	27	27	67	26	15.1	3.5	55.9	38.2	5.9		5.36	43.5	81.1	34.8	244	No MPs seen	1 - Positive	2 - Negative
J	135	-9	2659.52	7.8859	0	20	11	96	22	12.5	4.4	66.2	27.4	6.3		5.4	42.1	77.8	29.1	246	No MPs seen	1 - Positive	2 - Negative	-27.6923	9.23077	10.7692	0
J	135	28																				1 - Positive	2 - Negative
J	135	30
J	135	32
J	135	35				28	18	60		12.7	4.6	65.2	28.3	6.5		5.55	44.5	80.2	28.6	200	No MPs seen	1 - Positive	2 - Negative
J	135	48
J	135	50
J	135	50
J	135	52
J	135	52
J	135	62	1011.87	6.91955	-0.966348	18	11	75	7	13.1	4.2	63.8	29.4	6.8		5.64	44.6	79	29.4	237	No MPs seen	1 - Positive	2 - Negative	234.938	35.3086	4.07407	0
J	135	62	1011.87	6.91955	-0.966348	18	11	75	7	13.1	4.2	63.8	29.4	6.8		5.64	44.6	79	29.4	237	No MPs seen	1 - Positive	2 - Negative	234.938	35.3086	4.07407	0
J	135	72
J	135	72
J	135	74
J	135	74
J	135	76
J	135	76
J	135	79	3277.51	8.09484	0.20894	20	5	90	13	13.1	4.6	66.7	26.2	7.2		5.78	45.6	78.9	28.8	212	No MPs seen	1 - Positive	2 - Negative	-29.8765	1.35802	9.50617	0
J	135	79	3277.51	8.09484	0.20894	20	5	90	13	13.1	4.6	66.7	26.2	7.2		5.78	45.6	78.9	28.8	212	No MPs seen	1 - Positive	2 - Negative	-29.8765	1.35802	9.50617	0
J	135	104	1284.95	7.15848	-0.727424	32	17	83	21	12	4	63.7	29.4	6.9		5.23	41.3	79.1	29.1	217	No MPs seen	1 - Positive	2 - Negative	19.0123	8.14814	6.79012	0
J	135	104	1284.95	7.15848	-0.727424	32	17	83	21	12	4	63.7	29.4	6.9		5.23	41.3	79.1	29.1	217	No MPs seen	1 - Positive	2 - Negative	19.0123	8.14814	6.79012	0
J	135	160	117.208	4.76395	-3.12195	22	16	58	24	12.4	4.9	65.2	28.5	6.3		5.6	43.8	78.2	28.3	279		1 - Positive	2 - Negative	6.79012	13.5802	10.8642	0
J	135	223	175.949	5.17019	-2.71571	20	8	79	20	13.2	4.6	59.4	32.9	7.7		5.48	40.9	74.6	32.2	236	No MPs seen	1 - Positive	2 - Negative	-339.506	-54.321	54.321	8.14814
J	135	306	175.949	5.17019	-2.71571	20	10	119	22	14.7	3.8	60	32.5	7.5		5.63	44.7	79.4	33	221	No MPs seen	1 - Positive	2 - Negative	6.79012	-20.3704	5.4321	5.4321
J	145	12	7861.85	8.96978	0	8	8	78	31	12.9	5.1	47.7	45.2	7.1		4.63	41.9	90.5	30.8	248	No MPs seen	1 - Positive	2 - Negative	46.1728	6.79012	8.14814	0
J	145	28
J	145	30
J	145	32
J	145	49
J	145	51
J	145	51
J	145	53
J	145	53
J	145	56	3342.35	8.11443	-0.855348	23	8	48	18	12.6	3.8	40.5	52.3	7.2		4.52	41.4	91.6	30.5	281	No MPs seen	1 - Positive	2 - Negative	-31.2346	0	17.6543	0
J	145	56	3342.35	8.11443	-0.855348	23	8	48	18	12.6	3.8	40.5	52.3	7.2		4.52	41.4	91.6	30.5	281	No MPs seen	1 - Positive	2 - Negative	-31.2346	0	17.6543	0
J	145	69
J	145	69
J	145	71
J	145	71
J	145	73
J	145	73
J	145	76	8017.37	8.98937	0.0195881	28	22	78	27	12	4	45.5	48.1	6.4		4.38	39.4	89.9	30.5	248		1 - Positive	2 - Negative	-78.7654	-36.6666	19.0123	5.4321
J	145	76	8017.37	8.98937	0.0195881	28	22	78	27	12	4	45.5	48.1	6.4		4.38	39.4	89.9	30.5	248		1 - Positive	2 - Negative	-78.7654	-36.6666	19.0123	5.4321
J	145	97	1893.86	7.54637	-1.4234	37	30	74	31	12.3	3.6	42.3	50.3	7.4		4.41	40.5	91.7	30.5	210		1 - Positive	2 - Negative	35.3086	-14.9383	10.8642	4.07407
J	145	97	1893.86	7.54637	-1.4234	37	30	74	31	12.3	3.6	42.3	50.3	7.4		4.41	40.5	91.7	30.5	210		1 - Positive	2 - Negative	35.3086	-14.9383	10.8642	4.07407
J	145	160	2205.75	7.69882	-1.27096			88	30	12	4.5	48.8	45.1	6.1		4.23	35.6	84.2	33.6	226		1 - Positive	2 - Negative	-47.5308	31.2346	29.8765	4.07407
J	145	242	5849.15	8.67405	-0.295726	31	20	76	28	13.1	5.3	62.7	28.4	8.9		4.63	39.9	86.2	32.9	283	No MPs seen	1 - Positive	2 - Negative	-27.1605	-2.71605	23.0864	1.35802
J	145	272	10500.6	9.25919	0.289411	33	19	67	24	12.9	4.1	48.6	42.9	8.5		4.12	37	89.7	35	292	No MPs seen	1 - Positive	2 - Negative
J	169	20	15005.7	9.61619	0	27	25	66	24	14.9	3.6	59.7	32.8	7.5		5.2	48.2	92.7	30.9	250	No MPs seen	1 - Positive	2 - Negative	-8.14814	1.35802	5.4321	0
J	169	28
J	169	30
J	169	32
J	169	35				21	12	35		14.9	4.3	60.1	32.7	7.2		5.3	48.6	91.8	30.6	252	No MPs seen	1 - Positive	2 - Negative
J	169	48
J	169	50
J	169	50
J	169	52
J	169	52
J	169	62	375.06	5.92709	-3.6891	28	16	92	21	15.2	4.7	64.9	28.4	6.7		5.3	48.5	91.3	31.5	226	No MPs seen	1 - Positive	2 - Negative	349.012	63.8271	5.4321	0
J	169	62	375.06	5.92709	-3.6891	28	16	92	21	15.2	4.7	64.9	28.4	6.7		5.3	48.5	91.3	31.5	226	No MPs seen	1 - Positive	2 - Negative	349.012	63.8271	5.4321	0
J	169	71
J	169	71
J	169	73
J	169	73
J	169	75
J	169	75
J	169	78	17551.4	9.77289	0.156705	37	19	36	27	14.8	4.5	53.3	39.2	7.5		5.3	48.5	91.9	30.5	254	No MPs seen			-29.8765	-6.79012	20.3704	1.35802
J	169	78	17551.4	9.77289	0.156705	37	19	36	27	14.8	4.5	53.3	39.2	7.5		5.3	48.5	91.9	30.5	254	No MPs seen			-29.8765	-6.79012	20.3704	1.35802
J	169	97	195288	12.1822	2.56605	54	27	94	21	14.7	4.6	57.4	35.9	6.7		5.19	47.9	92.3	30.7	226		1 - Positive	2 - Negative	-10.8642	-40.7407	74.6913	20.3704
J	169	97	195288	12.1822	2.56605	54	27	94	21	14.7	4.6	57.4	35.9	6.7		5.19	47.9	92.3	30.7	226		1 - Positive	2 - Negative	-10.8642	-40.7407	74.6913	20.3704
J	169	160	2770.23	7.92669	-1.6895	45	41	73	30	14.3	4.2	50.7	41.9	7.4		5.23	47.2	90.1	30.3	237		1 - Positive	2 - Negative	230.864	50.2469	97.7777	20.3704
J	169	223	8002.57	8.98752	-0.628668	132	51	77	19	15.8	5.7	65.8	27.7	6.5		5.3	45.9	86.6	34.4	199	No MPs seen	1 - Positive	2 - Negative	245.802	44.8148	63.8271	14.9383
J	169	294	209931	12.2545	2.63835	37	28	84	24	15.2	4.2	57.4	34.8	7.8		4.72	43	91.1	35.4	222	No MPs seen	1 - Positive	2 - Negative
J	170	13	4572.61	8.42784	0	20	8	91		13.4	3.2	41.4	51.2	7.4		4.61	44.1	95.7	30.3	221	No MPs seen	1 - Positive	2 - Negative	35.3086	2.71605	10.8642	0
J	170	28
J	170	30
J	170	33
J	170	42				17	10	67		13.1	3.1	65.3	28.5	6.2		4.42	41.7	94.2	31.4	167	No MPs seen	1 - Positive	2 - Negative
J	170	50
J	170	52
J	170	52
J	170	54
J	170	54
J	170	57	218214	12.2932	3.86539	22	12	62	29	13.1	2.9	42.2	52.1	5.7		4.46	43.3	97.2	30.3	199	No MPs seen			-145.309	-6.79012	39.3827	1.35802
J	170	57	218214	12.2932	3.86539	22	12	62	29	13.1	2.9	42.2	52.1	5.7		4.46	43.3	97.2	30.3	199	No MPs seen			-145.309	-6.79012	39.3827	1.35802
J	170	70
J	170	70
J	170	72
J	170	72
J	170	74
J	170	74
J	170	77	294661	12.5936	4.16574	24	25	64	57	12.8	3.6	50.8	43.7	5.5		4.32	41.4	95.8	30.9	188		1 - Positive	2 - Negative
J	170	77	294661	12.5936	4.16574	24	25	64	57	12.8	3.6	50.8	43.7	5.5		4.32	41.4	95.8	30.9	188		1 - Positive	2 - Negative
J	170	98	7559.81	8.9306	0.502762	25	29	77	30	13.1	3.1	50	44.3	5.7		4.51	44.1	97.7	29.8	191		1 - Positive	2 - Negative	-1135.31	-88.2716	411.481	32.5926
J	170	98	7559.81	8.9306	0.502762	25	29	77	30	13.1	3.1	50	44.3	5.7		4.51	44.1	97.7	29.8	191		1 - Positive	2 - Negative	-1135.31	-88.2716	411.481	32.5926
J	170	209	808.944	6.69573	-1.73211	19	12	84	26	15	3	41	53.1	5.9		4.84	45	92.9	33.4	196	No MPs seen			-396.543	-74.6913	828.395	82.8395
J	170	243	41999.2	10.6454	2.21757	14	10	84	27	13.9	2.9	44.7	48.3	7		4.46	41	91.8	33.9	184	No MPs seen	1 - Positive	2 - Negative
J	170	272	494520	13.1113	4.6835	19	15	81	27	14.8	3	61.3	31	7.7		4.37	42.3	96.8	35.1	194	No MPs seen	1 - Positive	2 - Negative
J	190	13	37189	10.5238	0	19	6	78	13	14.7	4.9	48.8	43	8.2		5.94	49.8	83.9	29.5	227	No MPs seen	1 - Positive	2 - Negative	-38.0247	4.07407	31.2346	1.35802
J	190	28
J	190	30
J	190	33
J	190	42				13	6	60		13.7	5	51.1	42.8	6.1		5.19	42.8	82.4	31.9	184	No MPs seen	1 - Positive	2 - Negative
J	190	50
J	190	52
J	190	52
J	190	54
J	190	54
J	190	57	74.596	4.31209	-6.21168	19	9	41	26	13.3	5.7	46.8	46.5	6.7		5.2	43.3	83.9	30.7	267	No MPs seen	1 - Positive	2 - Negative	4.07407	2.71605	13.5802	0
J	190	57	74.596	4.31209	-6.21168	19	9	41	26	13.3	5.7	46.8	46.5	6.7		5.2	43.3	83.9	30.7	267	No MPs seen	1 - Positive	2 - Negative	4.07407	2.71605	13.5802	0
J	190	70
J	190	70
J	190	72
J	190	72
J	190	74
J	190	74
J	190	77	24.8085	3.21119	-7.31258	18	12	77	17	13.4	5.3	42.4	50	7.6		5.1	43.5	85.2	30.9	181	No MPs seen	1 - Positive	2 - Negative	97.7777	50.2469	32.5926	2.71605
J	190	77	24.8085	3.21119	-7.31258	18	12	77	17	13.4	5.3	42.4	50	7.6		5.1	43.5	85.2	30.9	181	No MPs seen	1 - Positive	2 - Negative	97.7777	50.2469	32.5926	2.71605
J	190	98	521.935	6.25754	-4.26623	24	14	64	12	13.3	4.4	43	50.7	6.3		5.04	43.6	86.6	30.5	189		1 - Positive	2 - Negative	43.4568	8.14814	4.07407	0
J	190	98	521.935	6.25754	-4.26623	24	14	64	12	13.3	4.4	43	50.7	6.3		5.04	43.6	86.6	30.5	189		1 - Positive	2 - Negative	43.4568	8.14814	4.07407	0
J	190	161	2236.69	7.71275	-2.81102	25	19	93	14	13.3	4.3	45.8	46.9	7.3		4.8	38.9	81.1	34.1	175	No MPs seen	1 - Positive	2 - Negative	-237.654	-17.6543	80.1234	13.5802
J	190	244	12070.3	9.39851	-1.12526	24	14	76	14	14.4	5.4	52.5	40.3	7.2		5.11	42.3	82.7	34.1	256	No MPs seen	1 - Positive	2 - Negative	54.321	17.6543	23.0864	1.35802
J	190	273	12851.3	9.4612	-1.06257	21	9	70	6	14.8	4.5	47.8	46	6.2		4.73	41.9	88.6	35.2	161	No MPs seen	1 - Positive	2 - Negative
J	197	-8	63886.3	11.0649	0	31	40	90		15.5	6.8	69.8	23.6	6.6		5.82	50.8	87.4	30.5	199	No MPs seen	1 - Positive	2 - Negative	-44.8148	-9.50617	28.5185	2.71605
J	197	28																				1 - Positive	2 - Negative
J	197	30
J	197	32
J	197	38				79	42	76		15.2	5.4	47.6	44.5	7.9		5.63	48.4	85.9	31.4	192	No MPs seen	1 - Positive	2 - Negative
J	197	49
J	197	51
J	197	51
J	197	53
J	197	53
J	197	63				21	21	72	15	15.7	5.4	54.8	37.5	7.7		5.87	51.4	87.4	30.7	194	No MPs seen	1 - Positive	2 - Negative	17.6543	2.71605	5.4321	0
J	197	63				21	21	72	15	15.7	5.4	54.8	37.5	7.7		5.87	51.4	87.4	30.7	194	No MPs seen	1 - Positive	2 - Negative	17.6543	2.71605	5.4321	0
J	197	72
J	197	72
J	197	74
J	197	74
J	197	76
J	197	76
J	197	79	29075.1	10.2776	-0.787221	31	23	53	14	16.1	5.2	56.4	35.6	8		6	52.6	88.2	30.6	198	No MPs seen	1 - Positive	2 - Negative	-20.3704	4.07407	21.7284	0
J	197	79	29075.1	10.2776	-0.787221	31	23	53	14	16.1	5.2	56.4	35.6	8		6	52.6	88.2	30.6	198	No MPs seen	1 - Positive	2 - Negative	-20.3704	4.07407	21.7284	0
J	197	98	24.8085	3.21119	-7.85367	34	33	81	18	16.4	4.7	48.3	44.8	6.9		6.13	55.4	90.3	29.6	212		1 - Positive	2 - Negative	-89.6296	-5.4321	215.926	20.3704
J	197	98	24.8085	3.21119	-7.85367	34	33	81	18	16.4	4.7	48.3	44.8	6.9		6.13	55.4	90.3	29.6	212		1 - Positive	2 - Negative	-89.6296	-5.4321	215.926	20.3704
J	197	161	4034.42	8.30262	-2.76224	32	31	63	13	15.8	15.2	56.6	36.2	7.2		5.94	51.4	86.6	30.7	175		1 - Positive	2 - Negative	-407.407	4.07407	114.074	19.0123
J	197	231	647.307	6.47282	-4.59204	24	12	79	9	15.9	5.1	51.9	40.7	7.4		5.61	46.3	82.5	34.3	212	No MPs seen	1 - Positive	2 - Negative	8.14814	-6.79012	46.1728	9.50617
J	197	307	15402.9	9.64231	-1.42255	23	15	119	11	16.8	5.7	59.3	33.8	6.9		5.55	48.4	87.1	34.7	165	No MPs seen	1 - Positive	2 - Negative	-47.5308	-38.0247	8.14814	5.4321
J	366	-288																						-47.5308	-8.14814	16.2963	1.35802
J	366	-56	18916.7	9.8478	0	22	11	30	20	10.4	6.1	61.2	30.8	8		4.24	34	80.2	30.8	444	No MPs seen	1 - Positive	2 - Negative	-19.0123	-1.05879e-16	38.0247	1.35802
J	366	28
J	366	30
J	366	32
J	366	35				21	6	58		11.6	7.6	69.3	24.7	6		4.59	37.6	81.9	30.8	347	No MPs seen	1 - Positive	2 - Negative
J	366	49
J	366	51
J	366	51
J	366	53
J	366	53
J	366	63	4408.07	8.39119	-1.45661	21	13	40	40													1 - Positive	2 - Negative	-8.14814	2.71605	8.14814	0
J	366	63	4408.07	8.39119	-1.45661	21	13	40	40													1 - Positive	2 - Negative	-8.14814	2.71605	8.14814	0
J	366	70
J	366	70
J	366	72
J	366	72
J	366	74
J	366	74
J	366	77	7193.75	8.88097	-0.966831	24	13	41	13	12.1	4.8	51.3	40.5	8.2		4.8	38.5	80.1	31.5	306	No MPs seen	1 - Positive	2 - Negative	168.395	81.4814	92.3456	14.9383
J	366	77	7193.75	8.88097	-0.966831	24	13	41	13	12.1	4.8	51.3	40.5	8.2		4.8	38.5	80.1	31.5	306	No MPs seen	1 - Positive	2 - Negative	168.395	81.4814	92.3456	14.9383
J	366	98	10469.8	9.25625	-0.591548	28	16	53	18	12.7	5.2	49.6	43.4	7		5.11	41.7	81.6	30.5	376		1 - Positive	2 - Negative	-530.987	-48.8889	214.568	16.2963
J	366	98	10469.8	9.25625	-0.591548	28	16	53	18	12.7	5.2	49.6	43.4	7		5.11	41.7	81.6	30.5	376		1 - Positive	2 - Negative	-530.987	-48.8889	214.568	16.2963
J	366	161	7386.28	8.90738	-0.94042	29	26	37	20	12.3	4.8	53	40.8	6.2		5.08	41.1	80.9	29.9	341		1 - Positive	2 - Negative	-237.654	-73.3333	203.704	70.6172
J	366	224	214364	12.2754	2.42763	36	16	63	15	13.9	4.6	47	51	2		5.55	41.5	74.8	33.4	333	No MPs seen	1 - Positive	2 - Negative	752.345	44.8148	103.21	19.0123
J	366	295	8002.57	8.98752	-0.860282	40	18	58	6	14.1	3.8	46.9	45.8	7.3		4.87	39.8	81.7	35.3	365	No MPs seen	1 - Positive	2 - Negative

## Sheet: only eAg pos lab data
Group	Donor	time	copies/mL	LogViremia	DeltaLogViremia	AST	ALT	Creatinine	alphaGT	Haemoglobin	WBCTotal	Neutrophils	Lymphocytes	Monocytes	Eosinophils	RBC	PCV	MCV	MCHC	Platelets	ThickBloodFilm	HBsAg	HBeAg	NormalizedNetSpots	NormalizedNetCytokine	NormalizedRN10_Spots	NormalizedRN10_Cytokine
F	300	-146	1.11075e+10	23.1309	0	24	16	56	7	12.6	2.5	30	60	10			27.6			117		1 - Positive	1 - Positive	-3.73457	-1.35802	6.11111	1.35802
F	300	0	1.12364e+10	23.1424	0.0115382	36	25	58	12
F	300	11
F	300	27
F	300	43								11							33				100/1 MT TROPHS
F	300	56	6136.13	8.72195	-14.4089					10.7	3.9	31	62.1	6.9		4.27	32.8	76.8	32.8	234	No MPs seen
F	300	98	963890	13.7787	-9.35215	24	14	32	12	11.9	3.5	40.7	53.4	5.9		4.65	36.9	79.2	32.4	203	No MPs seen	1 - Positive	1 - Positive	-6.79012	0	4.07407	0
F	300	119	971320000	20.6942	-2.43672	23	9	24	12	10.9	3	23.6	70.6	5.8			34.8	80.9		273	No MPs seen	1 - Positive	1 - Positive	-47.5308	2.71605	14.9383	0
F	300	210	3.70067e+08	19.7292	-3.40169	30	28	22	12	12.7	3.7	41.6	51.6	6.8		4.92	40.3	81.8	31.5	211	No MPs seen	1 - Positive		31.4286	58.3673	62.8571	0
F	300	301	4.60683e+09	22.2508	-0.880076	28	25		11	12.2	3.9	38.7	54.4	6.9		5.02	40.6	80.8	30	250	No MPs seen			28.5185	2.71605	17.6543	0
F	300	392	3.32962e+08	19.6235	-3.50734	32	30	36	16	11.6	4.1	39.1	52.1	8.8		4.9	38.5	78.6	30.2	223	No MPs seen		1 - Positive
F	307	-139	1535877000	21.1524	0	32	31	29	9	17.3	4.4	54	34	4	8	4.74	43.5	91.6	39.7	152	No MPs seen	1 - Positive	1 - Positive	-5.7716	0	1.69753	0
F	307	0	1.02794e+10	23.0534	1.90104
F	307	11
F	307	27
F	307	56	1.31531e+06	14.0896	-7.06279					16.4	5.5	38.2	54.3	7.5		5.28	50	94.6	32.8	174	No MPs seen
F	307	98	2.12506e+06	14.5693	-6.58305	28	26	77	13	15.1	5.7	46	44.8	9.2		4.82	46.5	96.5	32.6	224	No MPs seen	1 - Positive	1 - Positive	2.71605	0	4.07407	0
F	307	119	720466000	20.3954	-0.756959	26	21	63	10	14.3	5.4	37.4	52.1	9.8			45.6	99.4		176	No MPs seen	1 - Positive	1 - Positive	80.1234	8.14814	4.07407	0
F	307	210	9.48009e+09	22.9725	1.82009	35	35	70	11	15.1	5.7	50	41.2	8.8		4.82	47.7	99	31.6	198	SCANTY MT RGS	1 - Positive	1 - Positive	201.667	-12.2222	788.333	48.8889
F	307	301	5.13514e+09	22.3594	1.20701					15.9	5.7	52.2	39.6	8.2		5.16	57.7	100.1	30.7	252	No MPs seen			13.5802	2.71605	2.71605	0
F	307	392	3.73143e+09	22.0401	0.88769	33	45	77	12	14.6	4.4	43.4	48.9	7.7		4.83	46.8	96.8	31.3	178	No MPs seen
F	315	-125	1796225000	21.309	0	22	11	42	13	18.9	15.6	67	28	2	3	4.22	34.6	81.6	54.5	127		1 - Positive	1 - Positive	-0.339506	0.339506	1.35802	0
F	315	0	9.73346e+09	22.9988	1.68988	20	16	55	13
F	315	11
F	315	27
F	315	56	80441000	18.203	-3.10592					12.5	3.6	50.9	39.3	9.8		4.42	38.3	86.6	32.8	145	No MPs seen
F	315	98	2.25829e+07	16.9327	-4.37625	22	16	47	14	11.9	2.9	47.5	47.9	4.6		4.21	36.4	86.5	32.7	138	No MPs seen	1 - Positive	1 - Positive	9.50617	0	0	0
F	315	119	1.08363e+10	23.1062	1.79721	20	11	39	12	12.2	3.4	59.7	32.2	8.1			38.6	87.6		158	No MPs seen	1 - Positive	1 - Positive	-2.71605	0	2.71605	0
F	315	210	9.41974e+09	22.9661	1.65712	22	19	51	17	13.5	3.7	67.1	26.6	6.3		4.89	42.8	87.5	31.5	162	No MPs seen	1 - Positive	1 - Positive	-969.492	-93.2203	805.424	48.4746
F	315	301	3.08084e+09	21.8485	0.539515	18	15	57	16	11.9	3.3	48	42.9	9.1		4.3	38.5	89.4	31	146	No MPs seen			19.0123	0	2.71605	0
F	315	392	5.00563e+09	22.3338	1.02488	23	22	49	22	12.9	3.2	54.9	35.7	9.4		4.76	42.1	80.4	30.7	164	No MPs seen		1 - Positive
F	317	-125	1261096000	20.9552	0	35	27	36	19	12.9	3	59	40	1		3.5	32.3	92.3	39.9	124		1 - Positive	1 - Positive	65.8642	8.82716	6.45061	0
F	317	0	1.15433e+10	23.1694	2.21412
F	317	11
F	317	27
F	317	56	887937	13.6967	-7.25859					11.2	3.1	44.7	49.1	6.2		3.37	34.1	101.2	32.9	202
F	317	98	710230	13.4733	-7.4819	47	50	61	30													1 - Positive	1 - Positive	39.3827	1.35802	1.35802	0
F	317	119	1013540000	20.7367	-0.218532	44	61	39	22	11.4	3	32	61	7			35.5	99.7		145	No MPs seen	1 - Positive	1 - Positive	-19.0123	2.71605	6.79012	0
F	317	210	4.72603e+09	22.2764	1.3211	31	40	33	18	11.6	3.3	45.7	47.7	6.6		3.7	37	100	31.5	205	No MPs seen			103.265	8.97959	22.449	0
F	317	301	8.66928e+09	22.8831	1.9278	68	138	56	36	12	4.9	65.5	28.7	5.8		3.83	38.5	100.4	31.2	206	No MPs seen			366.667	0	0	0
F	317	400	1.83277e+09	21.3291	0.373847	82	133	75	41	11.1	4	53.9	39	7.1		3.58	35.6	99.5	31.3	191	No MPs seen		1 - Positive	-957.407	-40.7407	909.876	105.926
F	321	-119	94741000	18.3667	0	86	77	61	23	15.9	3.9	50	42	4	4	4.88	38	77.8	41.8	121		1 - Positive	1 - Positive	30.5555	50.9259	210.494	25.8025
F	321	0	4.07299e+10	24.4302	6.06357	58	57	45	12
F	321	4
F	321	11
F	321	27
F	321	56	12227.8	9.41147	-8.95519					14.8	4.9	48.7	45.4	5.9		5.41	46.1	85	32.1	243	No MPs seen
F	321	98	1551.75	7.34714	-11.0195	43	53	46	15	13.9	4	43.9	51	5.1		5.08	42.6	83.8	32.7	293	No MPs seen	1 - Positive	1 - Positive	31.2346	0	1.35802	0
F	321	119	4.05553e+08	19.8208	1.45411	50	38	31	10	14.6	4.4	72	26		2		45.7	84.9		153	No MPs seen	1 - Positive	1 - Positive	13.5802	1.35802	8.14814	0
F	321	301	3.02238e+09	21.8293	3.46265	55	60	38	16	15.6	4.7	37.8	55	7.2		5.88	49.9	84.9	31.7	201	No MPs seen			-2596	-88	572	44
F	331	-113	3395136000	21.9456	0	33	22	47	9	14.8	3.7	51	46		3	4.73	34.1	72	43.5	156				8.82716	0.679012	2.03704	0
F	331	0				48	43	67	26
F	331	10
F	331	26
F	331	55	99365.3	11.5066	-10.4391					11.4	3.8	45.4	48.3	6.3		4.44	34.5	77.6	33.2	258	No MPs seen
F	331	97	5.19539e+06	15.4633	-6.48233	23	11	28	9	11.9	5.6	58.2	34.4	7.4		4.59	36.2	78.9	33	239	No MPs seen	1 - Positive	1 - Positive	89.6296	-9.50617	20.3704	6.79012
F	331	118	3.16526e+10	24.1781	2.23248	33	12	22	6	12	4.4	39	53	8			37.4	78.4		244	No MPs seen	1 - Positive	1 - Positive	2.71605	5.4321	21.7284	1.35802
F	331	209	6.21955e+09	22.551	0.605353	29	22	28	10	13.3	4.1	45.9	48	6.1		5.43	42.3	77.9	31.3	243	No MPs seen	1 - Positive	1 - Positive	192.5	13.75	24.0625	0
F	331	300	4.23981e+09	22.1678	0.222174	28	17	31		11.8	4.7	35.3	57.8	6.9		4.93	38.7	77.6	31	213	No MPs seen			-16.2963	2.71605	8.14814	0
F	331	391	1.63141e+10	23.5153	1.56969	24	24	20	8	11.7	5.8	49	47	3	1	4.88	37.9	77.5	31	230	No MPs seen		1 - Positive
F	332	-112	1300658000	20.9861	0	43	15	41	11	12.3	3.2	53	44	2	1	3.63	28.9	79.6	42.5	179				3.05555	0	1.69753	0
F	332	0
F	332	11
F	332	27
F	332	56	2.21361e+06	14.6101	-6.376					12.7	4.8	65.8	29.1	5.1		4.66	38.8	83.2	32.7	109	5/1 MT TROPH
F	332	98	1.87326e+06	14.4432	-6.54295	30	11	26	14	11.5	4.9	36.5	59.3	4.2		3.99	34.8	87.3	33	241	No MPs seen	1 - Positive	1 - Positive	20.3704	0	0	0
F	332	119	553872000	20.1324	-0.853692	29	7	33	15	11.2	4	55	38.1	6.9			35.1	87.3		205	No MPs seen	1 - Positive	1 - Positive	122.222	6.79012	1.35802	0
F	332	210	3.14044e+09	21.8676	0.881491	25	20	37	17	12.4	6.2	53.8	38.7	7.5		4.62	39.6	85.6	31.4	264	No MPs seen	1 - Positive	1 - Positive	-36.6667	0	6.66667	0
F	332	301	3.36898e+09	21.9379	0.951741	29	25	46	14	12.4	4.6	42.1	51.9	6		4.74	40.2	84.7	31	218	No MPs seen			-24.9485	0	4.53608	0
F	332	392	4.69594e+09	22.27	1.28383	41	40	21	17													1 - Positive
G	302	-140	1916931000	21.374	0	23	10	21	11	11.4	3.8	80	18	2		3.91	27.9	71.3	41	139				5.09259	0	1.01852	0
G	302	0	8.72704e+09	22.8897	1.5157	36	20	59	25
G	302	28
G	302	30
G	302	32
G	302	35								11.5	5.4	51.3	42.2	6.5		4.36	35.8	82.2	32.2	202	No MPs seen
G	302	49
G	302	51
G	302	53
G	302	56	2.02689e+07	16.8246	-4.54939					11.5	4.5	47.9	44.4	7.7		4.46	35.6	79.6	32.5	206	No MPs seen
G	302	70
G	302	72
G	302	74
G	302	77								11.5	5.2	39.6	53.9	6.5		4.33	35	80.8	32.8	220	No MPs seen
G	302	77								11.5	5.2	39.6	53.9	6.5		4.33	35	80.8	32.8	220	No MPs seen
G	302	91
G	302	93
G	302	95
G	302	98	1.31381e+07	16.391	-4.98297	26	15	36	12	11.5	9.4	78	16.8	5.2		4.41	35.9	81.3	32.2	179	No MPs seen	1 - Positive	1 - Positive	215.926	10.8642	2.71605	0
G	302	119	263692000	19.3903	-1.9837	30	23	34	12	11	3.9	39.3	53.8	6.9		4.22	34.7	82.3	31.8	187	No MPs seen	1 - Positive	1 - Positive	78.7654	9.50617	165.679	14.9383
G	302	210	3.87719e+09	22.0784	0.704384	25	15	47	16	12.5	4.8	35.7	57.5	6.8		4.87	39.9	81.9	31.4	207	No MPs seen	1 - Positive	1 - Positive	48.8889	0	5.4321	0
G	302	301	6.56859e+08	20.303	-1.07101	68	87	26	12	12.3	5.2	44.9	46.9	8.2		4.68	40	85.5	30.8	184	No MPs seen			188.765	39.3827	61.1111	4.07407
G	302	392	1.54571e+09	21.1587	-0.215245	37	33	39	20	11.4	5.5	55.2	38.5	6.3		4.43	36.8	83.2	30.9	206	No MPs seen			-1545.43	-191.481	491.605	52.9629
G	306	-140	251416000	19.3426	0	51	33	32	22	14	3.1	69	28		3	4.17	34.6	83	40.6	193		1 - Positive	1 - Positive	-4.41358	0	2.03704	0
G	306	0	3.29023e+09	21.9142	2.5716	59	57	66	30
G	306	35
G	306	37
G	306	39
G	306	42								11.8	4.3	50.3	40.5	9.2		4.2	36.7	87.5	32.2	216	No MPs seen
G	306	48
G	306	49
G	306	51
G	306	53
G	306	56	535617	13.1912	-6.15145					12.5	4.4	46.7	46.4	6.9		4.49	38.8	86.4	32.4	277	No MPs seen
G	306	70
G	306	72
G	306	74
G	306	77								13.3	4.3	39.6	53	7.4		4.68	41	87.5	32.4	232	No MPs seen
G	306	77								13.3	4.3	39.6	53	7.4		4.68	41	87.5	32.4	232	No MPs seen
G	306	91
G	306	93
G	306	95
G	306	98	148691000	18.8174	-0.525239	32	32	50	32	13.2	4.7	47.6	45	7.4		4.65	40.4	86.8	32.8	192	No MPs seen	1 - Positive	1 - Positive	209.136	8.14814	0	0
G	306	98	148691000	18.8174	-0.525239	32	32	50	32	13.2	4.7	47.6	45	7.4		4.65	40.4	86.8	32.8	192	No MPs seen	1 - Positive	1 - Positive	209.136	8.14814	0	0
G	306	119	1.22774e+08	18.6259	-0.716763	38	43	38	31	13.4	6.2	53.8	35.5	10.7		4.66	40.6	87.2	32.9	268	No MPs seen	1 - Positive	1 - Positive	-141.234	-44.8148	36.6666	6.79012
G	306	210	1.10187e+09	20.8203	1.47765	79	55	60	35	12.8	5.5	47.2	45.2	7.6		4.41	38.8	88	33.1	316	No MPs seen	1 - Positive	1 - Positive	92.3456	8.14814	4.07407	0
G	306	307	6.78173e+08	20.3349	0.992293	85	117	33		14.9	3.8	37.2	55.6	7.2		5.3	46.4	87.5	32.1	270	No MPs seen			555.432	137.16	63.8271	4.07407
G	306	392
G	313	-139	1.47608e+09	21.1127	0	46	18	37	22	13.9	5.1	39	45	15	1	4.52	34.1	75.4	40.7	138		1 - Positive	1 - Positive	7.80864	1.69753	2.37654	0
G	313	0
G	313	1
G	313	4
G	313	10
G	313	28
G	313	30
G	313	32
G	313	35								12	5.7	43.2	50.4	6.4		4.43	36.7	82.9	32.7	339	SCANTY M.T TROPHS
G	313	49
G	313	51
G	313	53
G	313	56	172290	12.0569	-9.05572					12.2	6.2	41.5	51.4	7.1		4.55	37.6	82.6	32.5	301	No MPs seen
G	313	70
G	313	72
G	313	74
G	313	77								11.7	7.1	48.5	43.6	7.9		4.39	35.9	81.7	32.8	297	No MPs seen
G	313	77								11.7	7.1	48.5	43.6	7.9		4.39	35.9	81.7	32.8	297	No MPs seen
G	313	91
G	313	93
G	313	95
G	313	98	167517000	18.9366	-2.17606	43	16	26	29	12.1	7.6	48.4	44.1	7.5		4.5	37.2	82.7	32.6	345	No MPs seen	1 - Positive	1 - Positive	50.2469	4.07407	1.35802	0
G	313	98	167517000	18.9366	-2.17606	43	16	26	29	12.1	7.6	48.4	44.1	7.5		4.5	37.2	82.7	32.6	345	No MPs seen	1 - Positive	1 - Positive	50.2469	4.07407	1.35802	0
G	313	119	385921000	19.7711	-1.34151	38	9	39	17	10.3	7.7	43.3	47.2	9.5		3.9	32.6	83.7	31.7	474	No MPs seen	1 - Positive	1 - Positive	65.1852	14.9383	10.8642	0
G	313	210	5.6876e+09	22.4616	1.3489	42	13	36	35	8.3	5.9	72	21.9	6.1		4.26	28.4	66.7	29.4	460	No MPs seen	1 - Positive		13.5802	0	0	0
G	313	301	7.67866e+09	22.7617	1.64905	54	25	22	25	11.4	5.4	44.6	49.5	5.9		4.29	36.9	86.1	30.8	311	No MPs seen			2.71605	0	2.71605	0
G	313	392	1.05673e+10	23.081	1.96837	60	25	49	43	12.9	6	44	50	6		4.99	41.5	83.2	31	326	No MPs seen	1 - Positive	1 - Positive	38.0247	14.9383	23.0864	4.07407
G	318	-126	94044000	18.3593	0	47	25	41	17	18.2	25.1	72	20	4	2	4.54	33.6	74.1	54	114				99.8148	15.6173	2.37654	0.339506
G	318	0	5.75643e+09	22.4736	4.11431	52	45	65	28
G	318	4
G	318	10
G	318	28
G	318	30
G	318	32
G	318	35								11.1	5.9	58.5	35.6	5.9		4.37	34.8	79.5	32	99	No MPs seen
G	318	49
G	318	51
G	318	53
G	318	56	1.21274e+06	14.0084	-4.35088					11.1	4.3	47.1	46.8	6.1		4.27	33.7	78.9	33.1	128	23/1 M.T TROPHS
G	318	70
G	318	72
G	318	74
G	318	77								11.6	4.6	44.7	47.6	7.7		4.45	35.6	79.8	32.6	165	No MPs seen
G	318	77								11.6	4.6	44.7	47.6	7.7		4.45	35.6	79.8	32.6	165	No MPs seen
G	318	91
G	318	93
G	318	93
G	318	95
G	318	98	464451000	19.9564	1.59709	71	93	29	18	12	4.1	34.4	58.4	7.2		4.66	37.5	80.5	31.9	186	No MPs seen	1 - Positive	1 - Positive	171.111	35.3086	0	0
G	318	98	464451000	19.9564	1.59709	71	93	29	18	12	4.1	34.4	58.4	7.2		4.66	37.5	80.5	31.9	186	No MPs seen	1 - Positive	1 - Positive	171.111	35.3086	0	0
G	318	119	385884	12.8633	-5.49598	66	82	37	38	12.2	3.8	67	31	2		4.79	38.5	80.3	31.7	148	No MPs seen	1 - Positive	1 - Positive	143.951	23.0864	27.1605	5.4321
G	318	230	2.17416e+08	19.1973	0.838048	126	32	66	38	11.3	3.5	41.7	51	7.3		4.67	35.9	76.8	31.4	188	No MPs seen	1 - Positive	1 - Positive	1.35802	-13.5802	10.8642	2.71605
G	318	230	2.17416e+08	19.1973	0.838048	126	32	66	38	11.3	3.5	41.7	51	7.3		4.67	35.9	76.8	31.4	188	No MPs seen	1 - Positive	1 - Positive	1.35802	-13.5802	10.8642	2.71605
G	318	301	9.03514e+07	18.3192	-0.0400564	68	83	40	32	12.1	4.4	46.9	46.1	7		5.04	40	79.4	30.2	232	No MPs seen			32.5926	1.35802	0	0
G	318	392	1.97755e+07	16.8	-1.55932	53	69	54	38	11.7	3.5	36.7	55.9	7.4		4.69	38.1	81.3	30.7	156	No MPs seen	1 - Positive		-84.1975	-20.3704	38.0247	8.14814
G	327	-119	233242000	19.2676	0	48	25	50		13	3.8	55	39	3	3	4.08	31.5	77.1	41.5	199				72.3148	2.37654	8.82716	0.679012
G	327	0				32	16	95	25
G	327	10
G	327	28
G	327	30
G	327	32
G	327	35								11.8	4.2	44.7	48.2	7.1		4.35	36.2	83.2	32.8	176	No MPs seen
G	327	49
G	327	51
G	327	53
G	327	56	712435000	20.3842	1.11661					12.1	4.9	30.3	63.6	6.1		4.41	36.1	81.8	33.6	169	No MPs seen
G	327	70
G	327	72
G	327	74
G	327	77								12.9	3.3	46.1	45.6	8.3		4.81	38.1	79.2	33.9	234	No MPs seen
G	327	77								12.9	3.3	46.1	45.6	8.3		4.81	38.1	79.2	33.9	234	No MPs seen
G	327	91
G	327	93
G	327	95
G	327	98	242318000	19.3058	0.0381744	46	51	31	19	11.4	4	34.8	60.1	5.1		4.26	34.8	81.5	32.8	270	SCANTY MT RINGS	1 - Positive	1 - Positive	1287.41	134.444	1.35802	0
G	327	98	242318000	19.3058	0.0381744	46	51	31	19	11.4	4	34.8	60.1	5.1		4.26	34.8	81.5	32.8	270	SCANTY MT RINGS	1 - Positive	1 - Positive	1287.41	134.444	1.35802	0
G	327	98	242318000	19.3058	0.0381744	46	51	31	19	11.4	4	34.8	60.1	5.1		4.26	34.8	81.5	32.8	270	SCANTY MT RINGS	1 - Positive	1 - Positive	1287.41	134.444	1.35802	0
G	327	98	242318000	19.3058	0.0381744	46	51	31	19	11.4	4	34.8	60.1	5.1		4.26	34.8	81.5	32.8	270	SCANTY MT RINGS	1 - Positive	1 - Positive	1287.41	134.444	1.35802	0
G	327	119	3.86041e+07	17.4689	-1.79872	52	51	26	22	12.3	4.5	46	49	5		4.53	37.7	83.2	32.5	257	No MPs seen	1 - Positive	1 - Positive	-139.876	14.9383	66.5432	5.4321
G	327	210	6.93302e+07	18.0544	-1.2132	31	18	43	31	12.1	4.7	29.7	63.1	7.2		4.56	37.4	82	32.5	372	No MPs seen	1 - Positive	1 - Positive	16.2963	4.07407	19.0123	0
G	327	301	5.58595e+07	17.8384	-1.42924	40	37	24	21	12.1	3.5	32.9	61.8	5.3		4.55	38.2	83.9	31.7	240	No MPs seen			117.746	43.3803	34.0845	0
G	327	392	7.03033e+07	18.0683	-1.19926	27	15	35	25	10.5	4.7	41.4	51.8	6.8		4.09	33.5	82	31.5	224	No MPs seen			-184.113	-10.922	70.2128	6.24113
G	357	-22	1318510000	20.9998	0	30	8			16	5	42	51.8	6.2			44.1	87.4		262				-448.148	-118.148	93.7037	19.0123
G	357	0	1.31407e+10	23.299	2.29921	30	11	74	26
G	357	4
G	357	10
G	357	28
G	357	30
G	357	32
G	357	36								14.4	4.2	39.9	54.6	5.5		5.16	45.3	87.8	31.8	188	No MPs seen
G	357	49
G	357	51
G	357	53
G	357	56	1.34106e+06	14.109	-6.8908					14	4.9	41.5	51	7.5		4.98	43	86.3	32.5	188	No MPs seen
G	357	70															42				No MPs seen
G	357	72
G	357	74
G	357	77
G	357	77
G	357	91
G	357	93
G	357	95
G	357	98	3.18634e+07	17.277	-3.7228	33	15	41	19	13.2	5.3	33.5	57.7	8.8		4.68	39.9	85.4	33	295	SCANTY MT RINGS	1 - Positive	1 - Positive	66.5432	2.71605	0	0
G	357	98	3.18634e+07	17.277	-3.7228	33	15	41	19	13.2	5.3	33.5	57.7	8.8		4.68	39.9	85.4	33	295	SCANTY MT RINGS	1 - Positive	1 - Positive	66.5432	2.71605	0	0
G	357	119	1103146000	20.8214	-0.178336	25	14	45	19	13.9	4.4	36.4	55.8	7.8		4.91	43.8	89.2	31.8	216	No MPs seen	1 - Positive	1 - Positive	82.8395	14.9383	16.2963	0
G	357	251	3.10205e+08	19.5527	-1.44702	32	25	38	4	14.7	4.1	45.6	47.5	6.9		5.27	47	89	31.4	229	No MPs seen	1 - Positive	1 - Positive	21.7284	0	1.35802	0
G	357	301	2.18222e+09	21.5036	0.503839	28	23	49	26	14.4	4	35.2	59.4	5.4		5.22	46.5	89.2	31	222	No MPs seen			-340.342	-90.2564	191.795	30.0855
G	357	392	2.25302e+09	21.5355	0.535771	26	17	56	24	14.3	4	36.1	54.8	9.1		5.33	46.5	87.1	30.8	204	No MPs seen			35.3086	12.2222	39.3827	6.79012
I	077	-7				28	17	57	23	10.4	3.5	35.5	58.7	7.8		5.55	35.6	64.1	29.3	261	No MPs seen	1 - Positive	1 - Positive	-67.6923	-16.9231	64.8718	8.46154
I	077	0	3.29361e+08	19.6127	0																			27.1605	2.71605	2.71605	0
I	077	2
I	077	4
I	077	14
I	077	28
I	077	30
I	077	32
I	077	35				37	21	38		11.6	4.5	41.6	50.8	7.6		6.18	39.8	64.4	29.1	254	No MPs seen	1 - Positive	1 - Positive
I	077	49
I	077	51
I	077	51
I	077	53
I	077	53
I	077	63	317449	12.6681	-6.94459	33	22	69	34	10.5	4.1	43.2	49.1	7.7		5.68	36.3	63.9	29	257	No MPs seen	1 - Positive	1 - Positive	16.2963	5.4321	2.71605	0
I	077	63	317449	12.6681	-6.94459	33	22	69	34	10.5	4.1	43.2	49.1	7.7		5.68	36.3	63.9	29	257	No MPs seen	1 - Positive	1 - Positive	16.2963	5.4321	2.71605	0
I	077	70
I	077	70
I	077	72
I	077	72
I	077	74
I	077	74
I	077	77	271421	12.5114	-7.10124	33	25	29	39	10.7	3.5	38.3	55.2	6.5		5.56	35.9	64.5	29.8	304	No MPs seen	1 - Positive	1 - Positive	-8.14814	0	21.7284	0
I	077	77	271421	12.5114	-7.10124	33	25	29	39	10.7	3.5	38.3	55.2	6.5		5.56	35.9	64.5	29.8	304	No MPs seen	1 - Positive	1 - Positive	-8.14814	0	21.7284	0
I	077	98	3.67253e+09	22.0241	2.41148	43	40	57	40	10.7	3.3	41	50.9	8.1		5.86	38.1	64.9	28.1	212	No MPs seen	1 - Positive	1 - Positive	-77.4074	-2.71605	39.3827	2.71605
I	077	98	3.67253e+09	22.0241	2.41148	43	40	57	40	10.7	3.3	41	50.9	8.1		5.86	38.1	64.9	28.1	212	No MPs seen	1 - Positive	1 - Positive	-77.4074	-2.71605	39.3827	2.71605
I	077	161	2.34292e+09	21.5747	1.962	37	24	56	31	10.3	3.5	49.8	42	8.2		5.86	37	63	27.9	245		1 - Positive	1 - Positive	-776.79	-86.9135	438.642	59.7531
I	077	224	4.29609e+09	22.181	2.56831	36	22	51	33	10.5	3.5	46.1	45	8.9		5.7	33.7	59.1	31.3	264	No MPs seen	1 - Positive	1 - Positive	112.716	14.9383	13.5802	0
I	077	296	3.6601e+09	22.0208	2.40809	40	20	52	37	12.2	4.1	51.6	40.8	7.6		5.71	37.3	65.3	32.7	223	No MPs seen	1 - Positive	1 - Positive
I	099	-56	1.03264e+08	18.4528	0	125	154	79	31	13.6	5.5	39.2	53.1	7.7		5.44	45.1	82.9	30.2	211	No MPs seen	1 - Positive	1 - Positive	-11.2245	-31.4286	74.0816	8.97959
I	099	0
I	099	2
I	099	4
I	099	14
I	099	30
I	099	32
I	099	34
I	099	36				54	37	96														1 - Positive	1 - Positive
I	099	49
I	099	51
I	099	51
I	099	53
I	099	53
I	099	63	134.179	4.89917	-13.5536	30	34	110	13	13.7	5	34.4	58.9	6.7		5.24	44.4	84.6	30.8	237	No MPs seen		1 - Positive	47.5308	-9.50617	4.07407	1.35802
I	099	63	134.179	4.89917	-13.5536	30	34	110	13	13.7	5	34.4	58.9	6.7		5.24	44.4	84.6	30.8	237	No MPs seen		1 - Positive	47.5308	-9.50617	4.07407	1.35802
I	099	70
I	099	70
I	099	72
I	099	72
I	099	74
I	099	74
I	099	77	91.1541	4.51255	-13.9403	31	32	48	23	13.3	6	54.2	89.1	6.7		5.22	43.5	83.4	30.5	194	No MPs seen			86.9135	0	33.9506	0
I	099	77	91.1541	4.51255	-13.9403	31	32	48	23	13.3	6	54.2	89.1	6.7		5.22	43.5	83.4	30.5	194	No MPs seen			86.9135	0	33.9506	0
I	099	105	735616	13.5085	-4.94434	32	35	62	15	13.3	6.1	60.1	32.8	7.1		5.21	44.2	84.7	30.2	195		1 - Positive	1 - Positive	1083.7	164.321	93.7037	14.9383
I	099	105	735616	13.5085	-4.94434	32	35	62	15	13.3	6.1	60.1	32.8	7.1		5.21	44.2	84.7	30.2	195		1 - Positive	1 - Positive	1083.7	164.321	93.7037	14.9383
I	099	161	1.65206e+06	14.3175	-4.13527	51	47	70	13	14.1	8.6	45.1	49.5	5.4		4.32	41.9	82.6	34.8	240		1 - Positive	1 - Positive	378.889	55.679	172.469	20.3704
I	099	232	2.75079e+09	21.7352	3.28235	147	188	91	2	15	4.2	45.1	48.4	6.5		5.62	44.1	78.5	34	249	No MPs seen	1 - Positive	1 - Positive	-222.716	-52.9629	84.1975	13.5802
I	099	295	1.41924e+09	21.0734	2.62059	168	178	61	32	16.2	5.1	46.4	46	7.6		5.65	47.3	83.7	34.2	215	No MPs seen	1 - Positive	1 - Positive
I	162	-14	5.98573e+09	22.5126	0	21	25	82	31	14.3	8.9	59	34.6	6.4		5.17	46.1	89.2	31	364	No MPs seen	1 - Positive	1 - Positive	-126.296	-13.5802	126.296	10.8642
I	162	-7
I	162	0
I	162	12
I	162	28
I	162	30
I	162	33
I	162	36				38	12	38		14.1	8.6	55.4	39.3	5.3		5.13	46.4	90.4	30.5	344	No MPs seen	1 - Positive	1 - Positive
I	162	53
I	162	55
I	162	55
I	162	57
I	162	57
I	162	58	1.02058e+09	20.7436	-1.76901	18	15	52	17	15.2	6.6	60.3	33.5	6.2		5.41	48.1	88.9	31.7	313	No MPs seen	1 - Positive	1 - Positive	215.926	31.2346	137.16	31.2346
I	162	58	1.02058e+09	20.7436	-1.76901	18	15	52	17	15.2	6.6	60.3	33.5	6.2		5.41	48.1	88.9	31.7	313	No MPs seen	1 - Positive	1 - Positive	215.926	31.2346	137.16	31.2346
I	162	67
I	162	67
I	162	69
I	162	69
I	162	71
I	162	71
I	162	74	7.52687e+06	15.834	-6.67866	21	12	65	18	14.6	5.6	48	43.7	8.3		5.23	48.1	92	30.4	368	No MPs seen	1 - Positive	1 - Positive	-627.407	-51.6049	363.95	28.5185
I	162	74	7.52687e+06	15.834	-6.67866	21	12	65	18	14.6	5.6	48	43.7	8.3		5.23	48.1	92	30.4	368	No MPs seen	1 - Positive	1 - Positive	-627.407	-51.6049	363.95	28.5185
I	162	98	9.09769e+09	22.9313	0.418642	31	29	39	17	13.3	5.4	54	40.3	5.7		4.83	44.2	91.5	30.1	344		1 - Positive	1 - Positive	126.296	157.531	339.506	29.8765
I	162	98	9.09769e+09	22.9313	0.418642	31	29	39	17	13.3	5.4	54	40.3	5.7		4.83	44.2	91.5	30.1	344		1 - Positive	1 - Positive	126.296	157.531	339.506	29.8765
I	162	184	5.71622e+09	22.4666	-0.0460708	20	25	71	20	14.8	9	61.8	30.1	8.1		5.1	43.7	85.6	33.8	357	No MPs seen	1 - Positive	1 - Positive	89.6296	40.7407	5.4321	1.35802
I	162	225	4.73617e+09	22.2785	-0.234151	32	22	72	15	15.5	6.6	56.7	36	7.3		5.45	46.1	84.5	33.7	484	No MPs seen	1 - Positive	1 - Positive	180.617	16.2963	6.79012	0
I	162	288	3.32001e+09	21.9232	-0.589413	36	24	78	20	14.5	5.8	56	37.6	6.4		4.66	42.1	90.4	34.5	365	No MPs seen	1 - Positive	1 - Positive
I	309	-656	4.88517e+09	22.3095	0																			0.679012	0	0.679012	0
I	309	-53	6.8135e+07	18.037	-4.27247	77	121	45	50	13.4	4.3	47.6	44	8.4		5.01	44.3	88.5	30.3	234		1 - Positive	1 - Positive	123.58	28.5185	10.8642	0
I	309	0
I	309	2
I	309	4
I	309	14
I	309	28
I	309	30
I	309	32
I	309	35				56	91	62		13.3	4.4	37.9	55.3	6.8		4.87	43.5	89.4	30.7	301	No MPs seen	1 - Positive	1 - Positive
I	309	49
I	309	51
I	309	51
I	309	53
I	309	53
I	309	63	5000.86	8.51736	-13.7921	30	32	95	42	13.7	3.7	40.1	53.7	6.2		4.96	43.7	87.9	31.5	300	No MPs seen	1 - Positive		-715.679	-112.716	105.926	16.2963
I	309	63	5000.86	8.51736	-13.7921	30	32	95	42	13.7	3.7	40.1	53.7	6.2		4.96	43.7	87.9	31.5	300	No MPs seen	1 - Positive		-715.679	-112.716	105.926	16.2963
I	309	70
I	309	70
I	309	72
I	309	72
I	309	74
I	309	74
I	309	77				30	27	40	47	13.4	4.5	50.3	41.4	8.3		4.89	42.8	87.5	31.3	275		1 - Positive	1 - Positive	-161.605	0	39.3827	0
I	309	77				30	27	40	47	13.4	4.5	50.3	41.4	8.3		4.89	42.8	87.5	31.3	275		1 - Positive	1 - Positive	-161.605	0	39.3827	0
I	309	98	885450	13.6939	-8.61562	29	24	71	32	14.3	3.4	38.7	54.1	7.2		5.2	46.8	90	30.7	286		1 - Positive	1 - Positive	-133.086	-17.6543	59.7531	8.14814
I	309	98	885450	13.6939	-8.61562	29	24	71	32	14.3	3.4	38.7	54.1	7.2		5.2	46.8	90	30.7	286		1 - Positive	1 - Positive	-133.086	-17.6543	59.7531	8.14814
I	309	184	6.0348e+08	20.2182	-2.09124	48	56	89	34	13	4.5	45	46.3	8.7		4.83	40.1	83	32.5	290	No MPs seen	1 - Positive	1 - Positive	-89.6296	-32.5926	40.7407	8.14814
I	309	295	7.87987e+08	20.485	-1.82448	75	53	58	37	15.6	3.7	53.2	40.1	6.7		5.08	44.5	87.6	35	280	No MPs seen	1 - Positive	1 - Positive
I	311	-502	5.79536e+09	22.4803	0	57	52	51	25	14.2	3.6	26	69	5		1.42	34	82	41.7	189		1 - Positive	1 - Positive	33.9506	3.73457	3.73457	0.339506
I	311	0	3.22169e+09	21.8932	-0.58715	49	47	29	29	11	6.6	51.1	40.4	8.5		4.11	35.9	87.2	30.6	362	No MPs seen			16.2963	0	2.71605	0
I	311	3
I	311	10
I	311	14
I	311	28																				1 - Positive
I	311	30
I	311	32
I	311	35				44	42	30	30	11.3	4.2	47.9	43.9	8.2		4.3	37.5	87.2	30.3	304	No MPs seen
I	311	49
I	311	51
I	311	51
I	311	53
I	311	53
I	311	56	1.32332e+08	18.7008	-3.7795	86	95	23	35	11.8	4.7	57.3	34.6	8.1		4.48	39.4	87.8	30	322	No MPs seen			518.765	107.284	5.4321	0
I	311	56	1.32332e+08	18.7008	-3.7795	86	95	23	35	11.8	4.7	57.3	34.6	8.1		4.48	39.4	87.8	30	322	No MPs seen			518.765	107.284	5.4321	0
I	311	70
I	311	70
I	311	72
I	311	74
I	311	79				71	85	51	42	11.7	5.9	59.5	32.6	7.9		4.55	40	87.9	29.4	346	No MPs seen
I	311	79				71	85	51	42	11.7	5.9	59.5	32.6	7.9		4.55	40	87.9	29.4	346	No MPs seen
I	311	98	1.90576e+08	19.0656	-3.41476	49	52	59	36	10.9	4.9	48.4	45	6.6		4.13	36	87.1	30.2	313	No MPs seen	1 - Positive		-27.1605	-8.14814	40.7407	6.79012
I	311	169	5.23447e+09	22.3785	-0.10179	50	48	77		12	4.6	53.2	39.2	7.6		4.53	39.7	87.6	30.3	362	No MPs seen	1 - Positive		17.6543	-14.9383	27.1605	5.4321
I	311	245	1.99102e+08	19.1093	-3.37099	46	45	36														1 - Positive	1 - Positive	31.2346	8.14814	1.35802	0
I	311	338	1.95177e+09	21.392	-1.08832					12.3	4.2	40	53	5	2	4.68	38.8	82.9	31.8	338		1 - Positive	1 - Positive	-108.642	-103.21	51.6049	25.8025
I	316	-643																						-0.679012	1.01852	2.37654	0
I	316	-48	5.76109e+07	17.8692	0	153	157	52	72	13.5	6.2	34.1	59.4	6.5		4.88	42.8	87.7	31.5	244	No MPs seen	1 - Positive	1 - Positive	-2.71605	4.07407	9.50617	0
I	316	0
I	316	2
I	316	4
I	316	14
I	316	28
I	316	30
I	316	32
I	316	35				39	44	43		13.1	4.9	34.4	59.4	6.2		4.83	42.1	87.2	31.1	292	No MPs seen	1 - Positive	1 - Positive
I	316	49
I	316	51
I	316	51
I	316	53
I	316	53
I	316	63	1.96298e+06	14.49	-3.37925	39	35	56		13.7	4.4	40.3	53.9	5.8		5.02	43.5	86.6	31.6	280	No MPs seen		2 - Negative
I	316	63	1.96298e+06	14.49	-3.37925	39	35	56		13.7	4.4	40.3	53.9	5.8		5.02	43.5	86.6	31.6	280	No MPs seen		2 - Negative
I	316	70
I	316	70
I	316	72
I	316	72
I	316	74
I	316	74
I	316	77				37	33	42	25	13.4	4.6	32.5	61.5	6		5.05	43.1	85.4	31.1	240	No MPs seen
I	316	77				37	33	42	25	13.4	4.6	32.5	61.5	6		5.05	43.1	85.4	31.1	240	No MPs seen
I	316	98	980464	13.7958	-4.07344	36	34	52	35	12.6	5	46	47.7	6.3		4.78	40.9	85.5	30.8	248				-77.4074	-13.5802	39.3827	6.79012
I	316	98	980464	13.7958	-4.07344	36	34	52	35	12.6	5	46	47.7	6.3		4.78	40.9	85.5	30.8	248				-77.4074	-13.5802	39.3827	6.79012
I	316	184	1.33633e+06	14.1054	-3.76379	30	30	84	34	13.3	4.6	39.6	54	6.4		5.13	40.2	78.4	33.1	265	No MPs seen	1 - Positive	1 - Positive	100.494	27.1605	21.7284	2.71605
I	316	224	992697	13.8082	-4.06104	28	18	44	25	13.8	4.3	31.9	60.5	7.6		5.44	42.1	77.4	32.8	208	No MPs seen	1 - Positive	1 - Positive	-33.9506	-4.07407	51.6049	6.79012
I	316	295	187021	12.139	-5.73024	33	20	41	27	15.2	4	40.1	54.5	5.4		5.14	43.3	84.1	35.2	244	No MPs seen	1 - Positive	1 - Positive
I	361	-287																						50.2469	1.35802	0	0
I	361	-56	1.30415e+08	18.6862	0	44	40	75	35	12.9	3.9	40.3	52.7	7		4.91	41.5	84.6	31.1	130	No MPs seen	1 - Positive	1 - Positive	368.824	-63.7815	36.0504	16.6387
I	361	0
I	361	2
I	361	4
I	361	14
I	361	28
I	361	30
I	361	32
I	361	35				36	35	57		13.2	3.6	45.4	47.6	7		4.94	43.5	88.1	30.2	168	No MPs seen	1 - Positive	1 - Positive
I	361	49
I	361	51
I	361	53
I	361	63	43330.3	10.6766	-8.00963	54	64	94	31	12.7	3	43.2	49.7	7.1		4.64	40.7	87.6	31.2	154	No MPs seen	1 - Positive		364.817	77.2018	96.8807	31.789
I	361	63	43330.3	10.6766	-8.00963	54	64	94	31	12.7	3	43.2	49.7	7.1		4.64	40.7	87.6	31.2	154	No MPs seen	1 - Positive		364.817	77.2018	96.8807	31.789
I	361	70
I	361	70
I	361	72
I	361	72
I	361	74
I	361	77				67	90	30	43	13.1	3.3	40.4	52.3	7.3		4.81	41.3	85.8	31.7	167	No MPs seen	1 - Positive	1 - Positive	-12.2222	8.14814	28.5185	2.71605
I	361	77				67	90	30	43	13.1	3.3	40.4	52.3	7.3		4.81	41.3	85.8	31.7	167	No MPs seen	1 - Positive	1 - Positive	-12.2222	8.14814	28.5185	2.71605
I	361	105	1.94144e+09	21.3867	2.70046	53	67	56	49	13.1	2.8	29.1	63.7	7.2		4.9	42.9	87.6	30.5	129	No MPs seen			-169.753	-71.9753	48.8889	12.2222
I	361	105	1.94144e+09	21.3867	2.70046	53	67	56	49	13.1	2.8	29.1	63.7	7.2		4.9	42.9	87.6	30.5	129	No MPs seen			-169.753	-71.9753	48.8889	12.2222
I	361	175	2.12246e+09	21.4758	2.78961	50	64	100	40	13.3	3	32	58	5	5	4.8	39.6	82.4	33.6	153	No MPs seen	1 - Positive	1 - Positive	-239.012	-123.58	66.5432	24.4444
I	361	224	2.23878e+09	21.5292	2.84296	52	39	70	35	13.4	3.3	37.6	55.8	6.6		4.95	40.2	81.1	33.4	189	No MPs seen	1 - Positive	1 - Positive	-24.4444	16.2963	50.2469	2.71605
I	361	295	1.90765e+09	21.3691	2.6829	57	53	61	36	15	3.6	44.3	48.8	6.9		4.96	42.7	86	35.3	133	No MPs seen	1 - Positive	1 - Positive
J-originally	360	-288	1180000000	20.8888	0																			39.3827	2.71605	6.79012	0
J-originally	360	-155	5.79473e+07	17.875	-3.01374																			-77.4074	0	12.2222	0
J-originally	360	-56	2.24611e+07	16.9273	-3.96149	29	27	60	38	13.4	4.2	35.7	56.4	7.9		4.9	42.4	86.5	31.7	242	No MPs seen	1 - Positive	2 - Negative	16.2963	5.4321	13.5802	0
J-originally	360	28
J-originally	360	30
J-originally	360	32
J-originally	360	35				28	17	76
J-originally	360	49
J-originally	360	51
J-originally	360	51
J-originally	360	53
J-originally	360	53
J-originally	360	63	4.84936e+07	17.6969	-3.19184	23	32	77	36	13.7	4.2	42.6	50.9	6.5		4.91	43.6	88.8	31.5	251	No MPs seen	1 - Positive	1 - Positive	-14.9383	2.71605	6.79012	0
J-originally	360	63	4.84936e+07	17.6969	-3.19184	23	32	77	36	13.7	4.2	42.6	50.9	6.5		4.91	43.6	88.8	31.5	251	No MPs seen	1 - Positive	1 - Positive	-14.9383	2.71605	6.79012	0
J-originally	360	70
J-originally	360	70
J-originally	360	72
J-originally	360	72
J-originally	360	74
J-originally	360	74
J-originally	360	77	1.18148e+09	20.89	0.00125057	26	23	77	30	14.5	4.4	45.2	45.9	8.9		5.22	45.5	87.1	31.8	233	No MPs seen	1 - Positive	1 - Positive	-107.284	8.47033e-16	93.7037	16.2963
J-originally	360	77	1.18148e+09	20.89	0.00125057	26	23	77	30	14.5	4.4	45.2	45.9	8.9		5.22	45.5	87.1	31.8	233	No MPs seen	1 - Positive	1 - Positive	-107.284	8.47033e-16	93.7037	16.2963
J-originally	360	98	1.82083e+08	19.02	-1.8688	33	39	76	27	14.5	5.7	36.4	55.2	8.4		5.3	46.9	88.6	31	219		1 - Positive	1 - Positive	-209.136	-32.5926	112.716	10.8642
J-originally	360	98	1.82083e+08	19.02	-1.8688	33	39	76	27	14.5	5.7	36.4	55.2	8.4		5.3	46.9	88.6	31	219		1 - Positive	1 - Positive	-209.136	-32.5926	112.716	10.8642
J-originally	360	161	1.47045e+09	21.1088	0.220052	97	118	53	49	12.8	3.9	50.1	41.1	8.8		4.66	40.1	86.1	31.9	237		1 - Positive	1 - Positive	59.7531	39.3827	27.1605	5.4321
J-originally	360	224	900236	13.7104	-7.17837	32	19	82	35	14.8	4	43.3	49.2	7.5		5.2	43.4	83.5	34	240	No MPs seen	1 - Positive	1 - Positive	-93.7037	-23.0864	183.333	28.5185
J-originally	360	294	358940	12.7909	-8.09787	41	16	70	24	13.2	3.5	41	52.3	6.7		4.28	37.6	87.9	35.2	252	No MPs seen	1 - Positive	1 - Positive
